# Supplementary material for: Nanopore direct RNA sequencing reveals transmissible gastroenteritis virus epitranscriptomic and transcriptomic landscapes modulated by gene 7
Source: Microb Genom. 2026 Apr 29;12(4):001684. doi: 10.1099/mgen.0.001684 (PMC13135465; doi:10.1099/mgen.0.001684)
Supplement: Uncited Supplementary Material 2. [file mgen-12-01684-s002.xlsx]

## Sheet: Table S1
Sequencing quality after mapping
file	delta7_polyA/host.fastq	delta7_polyA/virus.fastq	mock/host.fastq	wt_polyA/host.fastq	wt_polyA/virus.fastq
num_seqs	382124	29227	1643837	931761	159496
sum_len	538772112	59657945	1963885186	1315785362	317647797
min_len	51	57	42	42	47
avg_len	1409.9	2041.2	1194.7	1412.1	1991.6
max_len	16150	27962	19741	22683	28463
Q1	619	587	536	607	577
Q2	1095	1704	902	1088	1737
Q3	1809	2413.5	1573	1839	2257
N50	1861	2544	1609	1923	2574
Q20(%)	75.25	74.69	79.68	79.36	78.95
Q30(%)	59.31	56.78	66.09	65.24	63.18
AvgQual	14.74	14.67	15.48	15.49	15.44
GC(%)	49.5	38.08	50.78	49.15	38.24

## Sheet: Table S2
TGEV genome annotation
Accession	Begin	End	Read Length	Orientation	Name	Symbol	Gene ID	Gene Type	Transcripts accession	Protein accession	Protein length	Locus tag
NC_038861.1	315	20368	27993	plus	replicase		37619364	protein-coding		NP_058422.1	6685	D1S95_gp1
NC_038861.1	315	12368		plus	replicase		37619362	protein-coding		NP_058423.1	4017	D1S95_gp2
NC_038861.1	20365	24708	7943	plus	spike protein	s	37619363	protein-coding		NP_058424.1	1447	D1S95_gp3
NC_038861.1	24827	25042	3481	plus	non-structural protein 3a	nsp 3a	37619361	protein-coding		NP_058425.1	71	D1S95_gp4
NC_038861.1	25136	25870		plus	uncharacterized gene	nsp 3b	37619359	pseudogene				D1S95_gp5
NC_038861.1	25857	26105	2451	plus	envelope protein	e	37619360	protein-coding		NP_058426.1	82	D1S95_gp6
NC_038861.1	26116	26904	2192	plus	membrane protein	m	37619356	protein-coding		NP_058427.2	262	D1S95_gp7
NC_038861.1	26917	28065	1391	plus	nucleoprotein	n	37619357	protein-coding		NP_058428.1	382	D1S95_gp8
NC_038861.1	28071	28307	237	plus	non-structural protein 7	nsp 7	37619358	protein-coding		NP_058429.1	78	D1S95_gp9

## Sheet: Table S3
m6A modification ratio of ST cell
transcript_id	transcript_position	n_reads_wt	mod_ratio_wt	n_reads_delta7	mod_ratio_delta7	n_reads_mock	mod_ratio_mock
ZZZ3	262	28	0.0357143
ZZZ3	268	24	0
ZZZ3	274	27	0
ZZZ3	283	27	0.037037
ZZZ3	324	25	0
ZZZ3	516	21	0.0952381
ZZZ3	620	21	0.47619
ZZZ3	757	21	0.047619
ZZZ3	866	21	0
ZZZ3	871	20	0
ZZZ3	927	20	0.1
ZZZ3	976	21	0
ZZZ3	996	21	0.619048
ZZZ3	1107	21	0
ZZZ3	1161	22	0
ZZZ3	1182	20	0.35
ZZZ3	1209	22	0.0909091
ZZZ3	1216	22	0
ZZZ3	1317	22	0.363636
ZZZ3	1329	21	0.047619
ZZZ3	1377	20	0.2
ZZZ3	1411	23	0.347826
ZZZ3	1427	21	0.0952381
ZZZ3	1542	20	0
ZZZ3	1560	20	0.35
ZZZ3	1594	22	0.181818
ZZZ3	1651	21	0.047619
ZZZ3	1660	22	0.454545
ZZZ3	1679	23	0.391304
ZZZ3	1725	21	0.380952
ZZZ3	1784	21	0
ZZZ3	1894	23	0.826087
ZZZ3	1921	22	0.136364
ZZZ3	2035	25	0
ZZZ3	2056	30	0.0333333
ZZZ3	2066	30	0
ZZZ3	2109	31	0.0322581
ZZZ3	2128	33	0
ZZZ3	2173	31	0.0967742
ZZZ3	2244	33	0.0606061
ZZZ3	2268	35	0.285714
ZZZ3	2299	33	0.030303
ZZZ3	2350	37	0.0810811
ZZZ3	2489	38	0
ZZZ3	2496	36	0
ZZZ3	2507	37	0.162162
ZZZ3	2518	36	0.138889
ZZZ3	2533	35	0.314286
ZZZ3	2599	38	0.368421
ZZZ3	2612	33	0.212121
ZZZ3	2620	35	0
ZZZ3	2656	37	0.027027
ZZZ3	2660	37	0.0810811
ZZZ3	2690	34	0.205882
ZZZ3	2697	38	0.0789474
ZZZ3	2767	37	0
ZZZ3	2783	30	0.133333
ZZZ3	2794	36	0.333333
ZZZ3	2823	37	0.0540541
ZZZ3	2923	38	0.315789
ZZZ3	2950	38	0.0263158
ZZZ3	2956	40	0
ZZZ3	3015	40	0.05
ZZZ3	3028	38	0.289474
ZZZ3	3105	34	0.0294118
ZZZ3	3119	35	0
ZZZ3	3151	39	0.153846
ZZZ3	3170	38	0.657895
ZZZ3	3180	20	0.15
ZZZ3	3186	39	0.282051
ZZZ3	3225	33	0.030303
ZZZ3	3231	41	0
ZZZ3	3246	25	0
ZZZ3	3253	33	0.030303
ZZZ3	3265	39	0.487179
ZZZ3	3355	39	0.0769231
ZZZ3	3369	34	0
ZZZ3	3441	39	0.205128			20	0.3
ZZZ3	3579	38	0.210526
ZZZ3	3607	34	0
ZZZ3	3626	37	0
ZZZ3	3673	38	0.131579			21	0.142857
ZZZ3	3677	42	0.571429			21	0.619048
ZZZ3	3687	38	0.0263158			20	0.05
ZZZ3	3698	43	0			20	0
ZZZ3	3742	41	0.097561
ZZZ3	3796	35	0			20	0
ZZZ3	3822	43	0			20	0
ZZZ3	3832	38	0.368421
ZZZ3	3891	43	0			21	0
ZZZ3	3983	41	0			22	0
ZZZ3	4011	44	0.136364			23	0.0869565
ZZZ3	4105	40	0.1			21	0.0952381
ZZZ3	4199	39	0.025641			22	0
ZZZ3	4285	41	0			21	0
ZZZ3	4353	36	0.305556			20	0.5
ZZZ3	4367	33	0
ZYX	236	37	0.0540541	20	0.1	37	0.162162
ZYX	505	127	0.015748	58	0.0517241	102	0.0294118
ZYX	602	122	0.213115	59	0.305085	98	0.214286
ZYX	742	133	0.0827068	62	0.129032	105	0.190476
ZYX	766	120	0.0833333	52	0.230769	92	0.130435
ZYX	771	127	0.125984	51	0.27451	98	0.142857
ZYX	1042	79	0.0759494	33	0.0606061	68	0.264706
ZYX	1098	134	0.231343	61	0.327869	108	0.222222
ZYX	1151	133	0.0526316	56	0.0714286	97	0.0618557
ZYX	1303	143	0.00699301	67	0	110	0
ZYX	1309	141	0	69	0.0144928	115	0.00869565
ZYX	1337	138	0.137681	72	0.194444	112	0.196429
ZYX	1344	145	0.282759	66	0.333333	111	0.297297
ZYX	1377	143	0.0979021	69	0.101449	109	0.0642202
ZYX	1396	145	0.0137931	64	0.015625	115	0.0347826
ZYX	1553	140	0.0928571	68	0.102941	119	0.0840336
ZYX	1606	137	0.0364964	68	0.176471	111	0.018018
ZYX	1648	124	0.0483871	59	0.0508475	110	0.0727273
ZYX	1744	134	0.0149254	57	0.0526316	120	0.0583333
ZYX	1848	140	0	69	0	110	0.0181818
ZYX	1870	144	0.0277778	70	0.0428571	116	0.0172414
ZYX	1876	147	0.367347	64	0.53125	117	0.393162
ZYX	1906	149	0.174497	72	0.25	124	0.209677
ZYX	1939	145	0	72	0.0138889	123	0
ZYX	2004	136	0.0147059	67	0.0298507	113	0
ZYX	2016	132	0.219697	60	0.45	125	0.168
ZYX	2058	131	0.0229008	57	0.0175439	116	0.00862069
ZYX	2077	137	0.175182	71	0.211268	119	0.193277
ZYX	2146	132	0.113636	69	0.202899	116	0.163793
ZYX	2208	80	0.2125	44	0.363636	62	0.16129
ZYX	2364	127	0.0787402	53	0.0943396	125	0.144
ZYX	2442	106	0.0188679	39	0.102564	81	0.111111
ZW10	2528	20	0.3			40	0.375
ZSWIM8	2420	20	0.3
ZSWIM8	2577	21	0.190476
ZSWIM8	2701	22	0.181818
ZSWIM8	2729	21	0
ZSWIM8	2830	20	0.15
ZSWIM8	2851	20	0.2
ZSWIM8	2890	21	0
ZSWIM8	2958	21	0
ZSWIM8	3171	21	0.238095
ZSWIM8	3181	20	0.3
ZSWIM8	3286	22	0.181818
ZSWIM8	3412	22	0.0909091
ZSWIM8	3458	22	0.0454545
ZSWIM8	3475	21	0.047619
ZSWIM8	3479	20	0.05
ZSWIM8	3487	20	0
ZSWIM8	3509	21	0
ZSWIM8	3516	20	0
ZSWIM8	3618	21	0.047619
ZSWIM8	3709	20	0
ZSWIM8	3759	23	0
ZSWIM8	3900	23	0
ZSWIM8	3977	25	0.04
ZSWIM8	3982	25	0.2
ZSWIM8	3988	22	0
ZSWIM8	4012	25	0.2
ZSWIM8	4080	24	0.333333
ZSWIM8	4276	24	0
ZSWIM8	4419	23	0.217391
ZSWIM8	4501	23	0.173913
ZSWIM8	4567	23	0.217391
ZSWIM8	4607	24	0.0833333
ZSWIM8	4615	24	0
ZSWIM8	4728	21	0.047619
ZSWIM8	4842	24	0.458333
ZSWIM8	4875	23	0.0869565
ZSWIM8	4934	22	0.545455
ZSWIM8	5142	23	0.434783
ZSWIM8	5343	22	0.181818
ZSWIM8	5397	25	0.28
ZSWIM8	5584	21	0.285714
ZSWIM8	5784	21	0.047619
ZSWIM8	5847	20	0.05
ZSWIM8	5887	26	0.115385
ZSWIM8	5903	28	0
ZSWIM8	5907	25	0
ZSWIM8	5943	26	0.0769231
ZSWIM8	6045	26	0.346154
ZSWIM8	6080	26	0
ZSWIM8	6126	26	0
ZSWIM8	6218	20	0.2
ZRANB2	335	24	0.208333			21	0.47619
ZRANB2	350	20	0.05
ZRANB2	371	24	0			21	0
ZRANB2	385	24	0.208333			21	0.0952381
ZRANB2	415	22	0			21	0
ZRANB2	448	20	0.25
ZRANB2	463	23	0.0434783			21	0
ZRANB2	503	22	0.181818			20	0.45
ZRANB2	517	22	0			22	0
ZRANB2	557	23	0			21	0
ZRANB2	598	22	0.272727			21	0.380952
ZRANB2	1145	28	0.0714286			30	0.0666667
ZRANB2	1201	28	0.0714286			33	0.030303
ZRANB2	1241	32	0			32	0
ZRANB2	1248	32	0			33	0
ZRANB2	1279	28	0.142857			27	0.111111
ZRANB2	1499	34	0			35	0.0285714
ZRANB2	1616	28	0			29	0
ZRANB2	1631	35	0			38	0
ZRANB2	1658	31	0.322581			37	0.243243
ZRANB2	1710	34	0.352941			37	0.216216
ZRANB2	1730	32	0.21875			36	0.277778
ZRANB2	1789	34	0			36	0
ZRANB2	1833	31	0.0645161			34	0.0588235
ZRANB2	1847	35	0			36	0
ZRANB2	1963	35	0.142857			38	0
ZRANB2	1982	34	0.0588235			35	0.0857143
ZRANB2	2031	38	0			40	0
ZRANB2	2049	38	0.0263158			39	0.025641
ZRANB2	2196	40	0			42	0.0238095
ZRANB2	2202	39	0.025641			41	0.146341
ZRANB2	2230	38	0.210526			43	0.162791
ZRANB2	2237	37	0.0810811			40	0.05
ZRANB2	2266	31	0			39	0
ZRANB2	2291	30	0.0333333			36	0.0555556
ZPR1	397	61	0.0327869	22	0.0454545	83	0.0240964
ZPR1	469	68	0.426471	23	0.73913	88	0.375
ZPR1	568	64	0.1875	23	0.130435	90	0.0222222
ZPR1	604	71	0.323944	21	0.285714	93	0.204301
ZPR1	627	62	0.112903			77	0.0909091
ZPR1	646	73	0.0136986	24	0.0416667	95	0.0315789
ZPR1	652	71	0.056338	23	0	93	0.0645161
ZPR1	669	73	0.0958904	24	0.125	87	0.103448
ZPR1	673	73	0.232877	22	0.227273	94	0.191489
ZPR1	741	68	0.0588235			88	0.125
ZPR1	854	74	0.378378	21	0.52381	92	0.456522
ZPR1	916	71	0.0985915	25	0.32	101	0.0594059
ZPR1	931	68	0.0147059			92	0.0108696
ZPR1	984	66	0.212121			96	0.15625
ZPR1	1084	79	0.202532	24	0.208333	103	0.135922
ZPR1	1113	71	0.028169	22	0	99	0.020202
ZPR1	1194	62	0.0806452			85	0.0823529
ZPR1	1275	68	0.0882353	22	0.181818	95	0.115789
ZPR1	1282	74	0.121622	20	0.05	104	0.201923
ZPR1	1299	77	0.012987	22	0	102	0.0196078
ZPR1	1334	79	0.56962	24	0.625	110	0.618182
ZPR1	1400	78	0.333333	21	0.428571	107	0.35514
ZPR1	1407	80	0.1125	23	0.0434783	104	0.0865385
ZPR1	1414	81	0.135802	21	0.190476	105	0.0857143
ZPR1	1432	75	0.12	23	0.0434783	106	0.0849057
ZPR1	1460	82	0.134146	24	0.375	113	0.115044
ZPR1	1504	80	0	24	0	115	0
ZPR1	1543	79	0	22	0	107	0
ZPR1	1618	77	0.0519481	21	0	108	0.037037
ZPR1	1653	46	0.0434783			49	0.0408163
ZPR1	1668	78	0.0512821	22	0	114	0.00877193
ZPR1	1730	77	0.805195	23	0.913043	108	0.87963
ZPR1	1841	79	0.126582	21	0.238095	115	0.173913
ZPR1	1851	51	0.0980392			81	0.123457
ZPR1	1880	77	0.168831	21	0.0952381	114	0.0789474
ZPR1	1916	84	0	23	0	117	0.00854701
ZPR1	1936	60	0.0666667			93	0.0322581
ZPR1	2034	85	0.0823529	20	0.05	115	0.0869565
ZPR1	2082	75	0.213333	21	0.333333	107	0.196262
ZNRF2	105	39	0.0512821			52	0.153846
ZNRF2	212	37	0.216216			55	0.345455
ZNRF2	353	45	0.355556			61	0.377049
ZNRF2	432	41	0.560976			56	0.571429
ZNRF2	489	43	0.465116			55	0.436364
ZNRF2	644	54	0			65	0
ZNRF2	659	54	0			65	0
ZNRF2	886	52	0.0961538			72	0.125
ZNRF2	925	52	0			71	0
ZNRF2	969	50	0.32			70	0.428571
ZNRF2	988	33	0.848485			38	0.947368
ZNRF2	1025	54	0.5			70	0.6
ZNRF2	1039	56	0.339286			74	0.364865
ZNRF2	1053	54	0			75	0.04
ZNRF2	1068	45	0.6			51	0.745098
ZNRF2	1133	53	0.320755			71	0.253521
ZNRF2	1160	56	0.0714286			74	0.135135
ZNRF2	1202	55	0.363636			75	0.333333
ZNRF2	1302	47	0.468085			68	0.5
ZNRF2	1327	52	0.0192308			64	0.015625
ZNRF2	1345	51	0.372549			68	0.485294
ZNRF2	1373	52	0.0192308			71	0
ZNRF2	1390	45	0.0222222			64	0.046875
ZNRF2	1442	44	0.0909091			61	0.163934
ZNRF2	1493	48	0			71	0
ZNRF2	1615	42	0.285714			64	0.3125
ZNRF2	1708	46	0.130435			57	0.0877193
ZNRF2	1819	39	0.0512821			52	0.0576923
ZNRF2	1827	44	0.318182			61	0.295082
ZNRF2	1864	38	0.315789			53	0.396226
ZNRF2	1883	27	0.037037			36	0.0277778
ZNRF2	2005	26	0			35	0.0571429
ZNRF2	2067	24	0.0416667			36	0.111111
ZNRF2	2110	22	0.0454545			35	0.0285714
ZNHIT6	681	23	0.217391			36	0.222222
ZNHIT6	814	20	0.05			35	0.0857143
ZNHIT6	836	30	0			64	0.046875
ZNHIT6	913	29	0			60	0
ZNHIT6	924	27	0.037037			56	0.0178571
ZNHIT6	953	29	0.0689655			64	0.140625
ZNHIT6	1031	30	0.166667			64	0.140625
ZNHIT6	1038	30	0.0333333			68	0.0147059
ZNHIT6	1069	30	0.0333333			63	0.031746
ZNHIT6	1084	31	0			68	0
ZNHIT6	1128	31	0.258065			68	0.0882353
ZNHIT6	1135	32	0			67	0.0298507
ZNHIT6	1277	26	0			64	0.09375
ZNHIT6	1297	29	0.103448			65	0.107692
ZNHIT6	1367	30	0			58	0.0344828
ZNHIT6	1396	31	0.451613			68	0.382353
ZNHIT6	1429	31	0.258065			68	0.235294
ZNHIT6	1440	29	0.0344828			64	0.046875
ZNHIT6	1455	29	0.103448			62	0.016129
ZNHIT3	364	20	0.15			22	0.0454545
ZNHIT3	443	20	0			22	0
ZNHIT3	532	22	0.454545			23	0.173913
ZNHIT1	800	107	0.0186916	53	0.0377358	216	0.0416667
ZNHIT1	819	99	0.0808081	53	0.0188679	183	0.0928962
ZNHIT1	826	100	0.07	50	0.12	186	0.102151
ZNHIT1	843	94	0.0319149	47	0	201	0.0646766
ZNHIT1	897	111	0.027027	49	0.0204082	208	0.0192308
ZNHIT1	912	97	0.226804	47	0.255319	208	0.139423
ZNHIT1	972	103	0	48	0	199	0.0301508
ZNHIT1	995	115	0.0521739	55	0.163636	225	0.04
ZNHIT1	1015	114	0.0350877	57	0.0350877	224	0.0446429
ZNHIT1	1032	108	0.0555556	50	0.02	195	0.138462
ZNHIT1	1059	116	0.0862069	53	0	227	0.0792952
ZNHIT1	1105	119	0.0672269	52	0.0192308	219	0.0776256
ZNHIT1	1223	117	0.017094	50	0.12	214	0.0186916
ZNHIT1	1241	114	0.377193	56	0.339286	208	0.4375
ZNHIT1	1249	118	0.0932203	57	0.0526316	225	0.115556
ZNF862	9135	22	0.0454545			92	0
ZNF862	9212	21	0			101	0.108911
ZNF862	9570	22	0.0909091			99	0.0707071
ZNF862	9608	23	0.0869565			100	0.07
ZNF862	9694	22	0.363636			78	0.25641
ZNF862	9739	21	0			89	0
ZNF862	10760	20	0.75			77	0.441558
ZNF862	10876	20	0.05			69	0.144928
ZNF862	10882	20	0.05			74	0.108108
ZNF862	10888	20	0.5			75	0.706667
ZNF862	10892	20	0.05			75	0.0533333
ZNF862	10934	20	0.3			73	0.219178
ZNF862	10987	20	0.25			76	0.210526
ZNFX1	480	115	0.0173913	55	0.0545455
ZNFX1	487	106	0.122642	49	0.142857
ZNFX1	497	90	0.0444444	50	0.08
ZNFX1	508	115	0.347826	50	0.34
ZNFX1	543	109	0.357798	56	0.535714
ZNFX1	549	111	0	55	0
ZNFX1	558	112	0	54	0
ZNFX1	565	115	0.0521739	53	0.0188679
ZNFX1	583	102	0.0784314	56	0.0535714
ZNFX1	603	106	0	56	0
ZNFX1	660	111	0	49	0
ZNFX1	723	111	0	54	0.0185185
ZNFX1	798	118	0.00847458	58	0.0862069
ZNFX1	823	112	0.241071	55	0.381818
ZNFX1	838	114	0.0438596	51	0.0392157
ZNFX1	855	112	0.0357143	56	0.107143
ZNFX1	870	113	0.123894	51	0.176471
ZNFX1	891	119	0.218487	59	0.40678
ZNFX1	898	116	0.0258621	56	0.0357143
ZNFX1	918	111	0.0630631	55	0.109091
ZNFX1	935	118	0.440678	58	0.482759
ZNFX1	948	110	0	52	0.0384615
ZNFX1	958	109	0.513761	56	0.553571
ZNFX1	979	119	0.394958	56	0.571429
ZNFX1	1017	114	0.0526316	50	0.14
ZNFX1	1037	122	0	57	0.0175439
ZNFX1	1066	122	0.434426	55	0.672727
ZNFX1	1149	105	0.333333	41	0.292683
ZNFX1	1243	121	0.247934	53	0.490566
ZNFX1	1263	123	0.0162602	57	0
ZNFX1	1276	115	0.365217	50	0.56
ZNFX1	1308	109	0.394495	47	0.297872
ZNFX1	1346	110	0.0545455	52	0.0576923
ZNFX1	1407	123	0.0162602	50	0.04
ZNFX1	1421	127	0.00787402	60	0.0166667
ZNFX1	1448	112	0.151786	51	0.117647
ZNFX1	1459	130	0.230769	61	0.442623
ZNFX1	1500	118	0.516949	53	0.45283
ZNFX1	1533	122	0.0327869	54	0.0185185
ZNFX1	1554	131	0.0152672	63	0.031746
ZNFX1	1617	130	0	60	0.0333333
ZNFX1	1696	129	0.0542636	60	0
ZNFX1	1720	126	0.293651	60	0.416667
ZNFX1	1740	125	0.016	54	0
ZNFX1	1770	121	0.0909091	61	0.163934
ZNFX1	1848	124	0.112903	61	0.180328
ZNFX1	1855	128	0	62	0
ZNFX1	1881	117	0.564103	58	0.568966
ZNFX1	1926	110	0.290909	47	0.148936
ZNFX1	1937	133	0.796992	59	0.847458
ZNFX1	1962	134	0	68	0
ZNFX1	1969	127	0.149606	59	0.220339
ZNFX1	2014	125	0.296	53	0.226415
ZNFX1	2052	131	0.389313	63	0.460317
ZNFX1	2072	127	0.0393701	54	0.037037
ZNFX1	2113	132	0.522727	58	0.413793
ZNFX1	2154	139	0.280576	60	0.25
ZNFX1	2169	134	0.69403	64	0.75
ZNFX1	2307	132	0.151515	56	0.196429
ZNFX1	2349	123	0.252033	64	0.515625
ZNFX1	2389	137	0.423358	62	0.580645
ZNFX1	2407	131	0.122137	59	0.0847458
ZNFX1	2417	133	0.165414	57	0.333333
ZNFX1	2426	136	0	64	0
ZNFX1	2462	143	0	68	0
ZNFX1	2538	127	0.0866142	50	0.06
ZNFX1	2573	139	0.00719424	62	0.0483871
ZNFX1	2646	136	0.00735294	67	0
ZNFX1	2708	128	0.101562	59	0.305085
ZNFX1	2753	133	0.0075188	64	0
ZNFX1	2788	130	0.138462	58	0.224138
ZNFX1	2842	85	0.117647	48	0.0208333
ZNFX1	2953	125	0.12	62	0.0806452
ZNFX1	3057	134	0.0895522	53	0.0943396
ZNFX1	3162	159	0.0125786	71	0.028169
ZNFX1	3179	157	0.0700637	71	0.183099
ZNFX1	3218	167	0.0419162	73	0.0958904
ZNFX1	3274	175	0.0971429	75	0.2
ZNFX1	3279	157	0.171975	63	0.222222
ZNFX1	3287	167	0.251497	63	0.380952
ZNFX1	3330	162	0.117284	69	0.0144928
ZNFX1	3384	166	0.060241	70	0.228571
ZNFX1	3454	174	0.103448	76	0.0657895
ZNFX1	3465	179	0.0837989	74	0.108108
ZNFX1	3503	176	0.136364	77	0.220779
ZNFX1	3648	177	0.0677966	69	0.0289855
ZNFX1	3741	180	0	79	0.0126582
ZNFX1	3803	181	0.0552486	80	0.0875
ZNFX1	3831	183	0.0491803	77	0.038961
ZNFX1	3895	178	0.191011	65	0.476923
ZNFX1	3900	187	0.229947	84	0.333333
ZNFX1	3910	166	0.277108	64	0.328125
ZNFX1	3942	189	0.148148	81	0.283951
ZNFX1	4060	188	0.223404	78	0.192308
ZNFX1	4076	169	0.526627	71	0.605634
ZNFX1	4107	152	0.440789	72	0.375
ZNFX1	4131	186	0.0215054	87	0.0344828
ZNFX1	4311	180	0.172222	65	0.323077
ZNFX1	4350	193	0.0569948	90	0.155556
ZNFX1	4389	130	0.507692	56	0.607143
ZNFX1	4397	195	0.0153846	85	0
ZNFX1	4482	180	0.355556	77	0.402597
ZNFX1	4731	194	0.871134	86	0.813953
ZNFX1	4767	199	0.125628	86	0.255814
ZNFX1	4786	194	0.0876289	86	0.0930233
ZNFX1	4827	193	0.0932642	82	0.195122
ZNFX1	4869	191	0.937173	79	0.873418
ZNFX1	5015	179	0.363128	67	0.313433
ZNFX1	5025	213	0.150235	89	0.191011
ZNFX1	5065	205	0.292683	90	0.566667
ZNFX1	5086	191	0.225131	87	0.310345
ZNFX1	5145	137	0.583942	66	0.69697
ZNFX1	5218	212	0.117925	85	0.235294
ZNFX1	5319	199	0.175879	84	0.107143
ZNFX1	5352	204	0.215686	81	0.185185
ZNFX1	5433	217	0	90	0.0222222
ZNFX1	5458	223	0.0224215	93	0.0322581
ZNFX1	5562	220	0.227273	91	0.384615
ZNFX1	5589	209	0.311005	87	0.183908
ZNFX1	5616	175	0.102857	66	0.19697
ZNFX1	5640	194	0.494845	68	0.426471
ZNFX1	5676	205	0.204878	81	0.283951
ZNFX1	5725	221	0.0995475	89	0.269663
ZNFX1	5751	218	0.0504587	94	0.0106383
ZNFX1	5771	225	0	87	0
ZNFX1	5796	229	0	95	0
ZNFX1	5811	214	0.130841	89	0.224719
ZNFX1	5850	217	0.0322581	87	0.091954
ZNFX1	5939	233	0.206009	91	0.274725
ZNFX1	5965	222	0.297297	95	0.463158
ZNFX1	6159	227	0.885463	92	0.847826
ZNFX1	6255	188	0.0957447	64	0.375
ZNFX1	6264	246	0.0162602	99	0
ZNFX1	6276	235	0.565957	89	0.516854
ZNFX1	6495	238	0.634454	98	0.693878
ZNFX1	6534	188	0.159574	69	0.202899
ZNFX1	6538	231	0.329004	96	0.291667
ZNFX1	6598	247	0.307692	102	0.421569
ZNFX1	6653	244	0.233607	101	0.277228
ZNFX1	6677	258	0.0891473	105	0.209524
ZNFX1	6685	238	0.117647	95	0.115789
ZNFX1	6689	256	0.101562	102	0.117647
ZNFX1	6705	210	0.0285714	86	0.0581395
ZNFX1	6730	259	0.683398	109	0.715596
ZNFX1	6800	237	0.177215	96	0.208333
ZNFX1	6818	229	0.0742358	87	0.091954
ZNFX1	6824	250	0.348	96	0.395833
ZNFX1	6833	257	0.155642	105	0.209524
ZNFX1	6843	252	0.218254	94	0.212766
ZNFX1	6878	255	0.141176	101	0.118812
ZNFX1	6921	264	0.0454545	110	0.0909091
ZNFX1	6952	231	0.160173	98	0.153061
ZNFX1	7038	257	0.171206	100	0.29
ZNFX1	7043	264	0.0871212	114	0.131579
ZNFX1	7216	222	0.436937	93	0.516129
ZNFX1	7260	237	0.00843882	87	0.0114943
ZNFX1	7322	210	0.0380952	71	0.028169
ZNF75D	81	48	0.270833			117	0.282051
ZNF75D	180	50	0.1			121	0.132231
ZNF75D	186	46	0.217391			113	0.0884956
ZNF75D	547	20	0.5			33	0.606061
ZNF75D	605	21	0.666667			32	0.75
ZNF75D	753	20	0.55			33	0.393939
ZNF75D	778	20	0.2			34	0.323529
ZNF75D	803	21	0.238095			33	0.0909091
ZNF75D	857	20	0			34	0
ZNF75D	873	20	0.05			31	0.0322581
ZNF75D	940	25	0.16			40	0.2
ZNF75D	1038	25	0			39	0.0512821
ZNF75D	1066	24	0			39	0
ZNF75D	1189	47	0.0212766			104	0
ZNF75D	1241	50	0.06			118	0.0423729
ZNF75D	1283	53	0			116	0.0517241
ZNF75D	1325	53	0.0377358			120	0.025
ZNF75D	1337	50	0.22			111	0.198198
ZNF75D	1423	54	0			124	0.0322581
ZNF75D	1503	50	0.48			123	0.495935
ZNF75D	1533	51	0.0392157			113	0.0353982
ZNF75D	1572	53	0.0188679			119	0
ZNF75D	1656	44	0			118	0
ZNF75D	1740	48	0.0208333	20	0	111	0.018018
ZNF75D	1781	54	0.0185185	21	0	128	0
ZNF75D	1865	50	0.68	20	0.85	123	0.430894
ZNF75D	1881	53	0	21	0	123	0.0243902
ZNF75D	1891	52	0.153846			119	0.184874
ZNF75D	1965	51	0	21	0	126	0.031746
ZNF75D	1974	53	0	21	0	134	0.0298507
ZNF75D	2020	51	0.235294	21	0.333333	129	0.263566
ZNF75D	2025	49	0.102041			122	0.0819672
ZNF75D	2135	50	0.12	23	0.217391	134	0.0671642
ZNF75D	2180	44	0.25	20	0.25	111	0.234234
ZNF706	271	80	0.0625	37	0.027027	138	0.115942
ZNF706	299	73	0.136986	34	0.0588235	131	0.122137
ZNF706	347	71	0.056338	35	0.0285714	134	0.0522388
ZNF706	359	86	0	41	0	145	0
ZNF706	365	69	0.0434783	30	0.133333	104	0.0576923
ZNF706	370	86	0.0813953	40	0.1	138	0.0434783
ZNF706	423	68	0.205882	38	0.236842	129	0.255814
ZNF706	436	79	0.0253165	32	0.0625	148	0.0337838
ZNF706	444	84	0.0357143	41	0.0487805	153	0.0261438
ZNF706	480	84	0.0119048	38	0	149	0.0134228
ZNF706	542	85	0.0235294	38	0.131579	152	0.0460526
ZNF706	551	87	0.137931	37	0.27027	155	0.193548
ZNF706	569	71	0	35	0.0285714	110	0.0363636
ZNF706	579	91	0	38	0	159	0
ZNF706	583	83	0.0120482	34	0	153	0
ZNF706	602	88	0	42	0	158	0
ZNF706	606	80	0.1375	36	0.166667	133	0.278195
ZNF706	640	88	0.0113636	40	0	156	0.00641026
ZNF706	682	83	0.120482	34	0.0882353	147	0.156463
ZNF706	707	83	0.156627	41	0.243902	148	0.209459
ZNF706	799	74	0.121622	25	0.2	119	0.0588235
ZNF697	6341	20	0
ZNF697	6423	21	0.238095
ZNF697	6451	20	0
ZNF697	6460	22	0.318182
ZNF697	6588	21	0
ZNF697	6616	22	0.0454545
ZNF697	6655	20	0
ZNF697	6722	23	0.173913
ZNF697	6736	21	0.047619
ZNF697	6745	21	0.666667
ZNF664	358	24	0.166667
ZNF664	413	24	0.0416667
ZNF664	4127	20	0			32	0
ZNF655	1012	24	0			22	0.0454545
ZNF655	1110	21	0.142857			22	0.181818
ZNF655	1338	20	0.05			25	0
ZNF639	892	34	0			49	0
ZNF639	986	38	0	20	0.05	47	0.0638298
ZNF639	1090	32	0.03125			43	0
ZNF639	1098	29	0			33	0.030303
ZNF639	1113	34	0			47	0.0212766
ZNF639	1142	34	0			43	0
ZNF639	1152	36	0.194444			47	0.191489
ZNF639	1188	34	0.0294118			42	0
ZNF639	1200	35	0.0571429			46	0.0434783
ZNF639	1236	34	0			39	0.0512821
ZNF639	1296	38	0.421053			47	0.510638
ZNF639	1322	32	0.0625			44	0.181818
ZNF639	1422	35	0			47	0
ZNF639	1446	37	0			49	0.0816327
ZNF639	1451	37	0.108108	20	0.2	44	0.204545
ZNF639	1474	38	0.184211			47	0.170213
ZNF639	1514	37	0.837838			48	0.895833
ZNF639	1573	38	0.631579	20	0.75	50	0.64
ZNF639	1630	37	0			53	0
ZNF639	1640	39	0.641026			53	0.716981
ZNF639	1702	35	0.542857			51	0.27451
ZNF639	1711	37	0.108108	20	0.25	52	0.153846
ZNF639	1757	27	0.740741			50	0.9
ZNF639	1773	37	0.243243			52	0.288462
ZNF639	1794	35	0	20	0.05	46	0
ZNF639	1861	37	0.675676			57	0.578947
ZNF639	1897	40	0.45	20	0.5	56	0.535714
ZNF639	1921	38	0.342105			59	0.305085
ZNF639	1928	39	0	20	0	57	0
ZNF639	1944	36	0.138889			56	0.160714
ZNF639	2007	40	0	20	0	56	0
ZNF639	2017	35	0.314286			51	0.313725
ZNF639	2023	28	0.785714			46	0.913043
ZNF639	2055	34	0	20	0.1	55	0.0363636
ZNF639	2067	37	0.0540541			58	0.0689655
ZNF639	2104	39	0.153846			58	0.206897
ZNF639	2121	38	0			55	0
ZNF639	2140	40	0.425			57	0.315789
ZNF639	2172	39	0.487179			56	0.5
ZNF639	2275	37	0.324324			53	0.245283
ZNF639	2311	42	0			61	0.0163934
ZNF639	2343	36	0.583333			60	0.483333
ZNF639	2402	40	0.15			55	0.0909091
ZNF639	2423	40	0.05			57	0.105263
ZNF639	2457	41	0.243902			53	0.150943
ZNF639	2491	30	0			47	0
ZNF639	2514	30	0			46	0
ZNF639	2629	27	0.592593			41	0.439024
ZNF639	2696	20	0			26	0
ZNF639	2722	22	0			26	0.0384615
ZNF639	2737	20	0			26	0
ZNF628	2582	20	0.4
ZNF628	2667	20	0
ZNF628	2727	20	0.4
ZNF628	2793	21	0.0952381
ZNF628	2826	22	0.0454545
ZNF628	2902	24	0.125
ZNF628	3152	22	0.318182
ZNF628	3158	25	0.12
ZNF628	3243	25	0.2
ZNF628	3345	25	0.32
ZNF628	3381	27	0.481481
ZNF628	3422	26	0.153846
ZNF628	3454	26	0.115385
ZNF628	3460	27	0.444444
ZNF628	3492	26	0.615385
ZNF622	989	22	0.318182			30	0.4
ZNF622	1120	23	0			36	0.0277778
ZNF622	1195	30	0.8			43	0.837209
ZNF622	1251	30	0.1			42	0.119048
ZNF622	1297	30	0.0666667			43	0
ZNF622	1307	31	0.225806			46	0.347826
ZNF622	1417	27	0			40	0.05
ZNF622	1471	26	0			38	0
ZNF622	1519	30	0.0666667			44	0.0909091
ZNF622	1530	32	0.34375			47	0.446809
ZNF622	1573	34	0			50	0
ZNF622	1640	39	0			51	0
ZNF622	1768	35	0.0285714			46	0.0434783
ZNF622	1825	39	0			52	0.0192308
ZNF622	1883	37	0.486486			50	0.5
ZNF622	1930	32	0.15625			37	0.0810811
ZNF593	160	22	0.272727			54	0.166667
ZNF593	221	25	0.08			49	0.0408163
ZNF593	268	23	0.130435			55	0.145455
ZNF593	278	23	0			55	0.0181818
ZNF593	373	25	0.04			52	0.0192308
ZNF593	392	25	0			54	0.0555556
ZNF593	533	21	0.190476			50	0.22
ZNF593	546	24	0.0833333			58	0.0862069
ZNF593	585	22	0.681818			55	0.709091
ZNF593	614	25	0.36			55	0.509091
ZNF598	45	28	0.142857
ZNF598	290	26	0.153846
ZNF598	448	36	0
ZNF598	506	37	0
ZNF598	553	34	0.0588235
ZNF598	580	36	0.111111
ZNF598	643	30	0.0666667
ZNF598	718	33	0.151515
ZNF598	889	33	0.181818
ZNF598	964	39	0.25641
ZNF598	979	37	0.027027
ZNF598	1075	45	0.111111
ZNF598	1143	47	0
ZNF598	1159	43	0.116279
ZNF598	1245	46	0.217391			20	0.35
ZNF598	1387	22	0.0909091
ZNF598	1510	26	0.192308
ZNF598	1579	47	0.191489			22	0.272727
ZNF598	1694	47	0			23	0
ZNF598	1754	44	0.159091			22	0.227273
ZNF598	1826	52	0			24	0
ZNF598	1861	42	0			24	0.0833333
ZNF598	1946	40	0.525
ZNF598	2044	53	0.0377358	20	0	25	0.16
ZNF598	2256	61	0.0327869	22	0.0454545	26	0.0384615
ZNF598	2290	59	0.355932	20	0.35	28	0.428571
ZNF598	2305	59	0.186441	21	0.142857	28	0.0714286
ZNF598	2332	51	0.176471			23	0.478261
ZNF598	2393	60	0	21	0.047619	28	0.107143
ZNF598	2437	55	0.181818	21	0.047619	25	0.12
ZNF598	2452	65	0.323077	21	0.428571	32	0.46875
ZNF598	2494	50	0.04			24	0.0833333
ZNF598	2513	67	0.268657	23	0.26087	30	0.133333
ZNF598	2533	55	0.781818			29	0.862069
ZNF598	2623	58	0.862069			31	0.870968
ZNF598	3037	67	0.0597015	26	0.115385	35	0.114286
ZNF598	3098	57	0.508772	22	0.636364	34	0.852941
ZNF598	3137	68	0.426471	26	0.307692	34	0.558824
ZNF598	3185	65	0	26	0	35	0
ZNF598	3231	59	0.101695	24	0	31	0.0645161
ZNF598	3271	45	0.0666667	20	0.05	25	0.16
ZNF598	3316	41	0.268293			25	0.24
ZNF574	3001	20	0.3
ZNF574	3086	21	0.428571
ZNF574	3180	21	0.047619
ZNF574	3261	22	0.909091
ZNF574	3344	22	0.272727
ZNF574	3393	22	0.181818
ZNF574	3413	23	0.347826
ZNF574	3472	22	0.181818
ZNF574	3585	20	0.5
ZNF511	356	20	0.15			100	0.08
ZNF511	538	20	0.15			107	0.0280374
ZNF444	786	20	0.05			49	0
ZNF444	793	20	0.4			47	0.319149
ZNF444	1043	26	0.153846			67	0.0298507
ZNF444	1078	26	0.0769231			69	0.057971
ZNF444	1113	27	0.222222			69	0.144928
ZNF444	1148	26	0.192308			70	0.228571
ZNF444	1497	25	0.12			71	0.183099
ZNF444	1514	26	0.423077			66	0.151515
ZNF444	1766	28	0.0714286			61	0
ZNF444	2016	35	0.628571	20	0.65	76	0.631579
ZNF444	2051	36	0.527778			69	0.550725
ZNF444	2063	36	0.194444			72	0.208333
ZNF444	2091	33	0.333333			65	0.353846
ZNF444	2161	34	0.0882353	20	0.3	68	0.117647
ZNF410	235	20	0.2
ZNF410	289	21	0
ZNF410	395	20	0.3
ZNF410	453	21	0
ZNF410	536	21	0
ZNF410	633	21	0
ZNF410	638	21	0
ZNF410	667	22	0.363636
ZNF410	827	22	0.0454545
ZNF410	939	20	0.05
ZNF410	983	21	0.047619
ZNF410	1073	21	0.238095
ZNF410	1143	20	0
ZNF410	1152	22	0.0909091
ZNF410	1298	20	0
ZNF410	1381	20	0.05
ZNF410	1433	20	0
ZNF410	1443	20	0.05
ZNF410	1491	20	0.05
ZNF410	1580	20	0.25
ZNF410	1595	20	0.15
ZNF410	1637	22	0.318182
ZNF410	1665	21	0
ZNF410	1679	21	0.285714
ZNF410	1687	21	0.047619
ZNF410	1748	21	0.047619
ZNF410	1757	22	0
ZNF410	1787	21	0
ZNF410	1808	23	0.26087
ZNF410	1813	23	0.0869565
ZNF410	1928	21	0.142857
ZNF410	2021	21	0.761905
ZNF410	2088	20	0.45
ZNF410	2113	22	0.0454545
ZNF410	2168	23	0.0434783
ZNF410	2198	23	0.608696
ZNF385B	5612	20	0			23	0
ZNF385B	5684	23	0			28	0
ZNF385B	5721	20	0			28	0.0357143
ZNF385B	5759	23	0.0434783			29	0.0344828
ZNF385B	5799	23	0.0434783			28	0.0357143
ZNF385B	5841	26	0			29	0
ZNF385B	5864	23	0.0434783			28	0.178571
ZNF385B	5921	21	0.0952381			28	0.0714286
ZNF385B	6003	22	0			28	0
ZNF385B	6143	25	0.24			29	0.172414
ZNF385B	6183	24	0			29	0.0344828
ZNF385B	6190	21	0.142857			28	0.0714286
ZNF385B	6240	23	0.0434783			29	0.0344828
ZNF385B	6285	24	0.208333			28	0.285714
ZNF385B	6293	25	0.08			29	0.0344828
ZNF385B	6298	24	0.0416667			26	0.0384615
ZNF385B	6351	24	0			27	0
ZNF385B	6396	25	0			27	0
ZNF385B	6429	23	0			25	0.04
ZNF384	309	26	0
ZNF384	346	23	0.217391
ZNF384	357	27	0.185185
ZNF384	443	21	0
ZNF384	486	27	0
ZNF384	504	23	0
ZNF384	512	22	0.0909091
ZNF384	574	24	0.458333
ZNF384	581	24	0.0416667
ZNF384	677	25	0.16
ZNF384	800	25	0			21	0
ZNF384	962	25	0.08			20	0
ZNF384	989	24	0.166667
ZNF384	1040	22	0.227273
ZNF384	1073	24	0.0416667
ZNF384	1143	28	0.107143
ZNF358	439	21	0.761905			45	0.666667
ZNF358	526	21	0			47	0
ZNF358	1558	26	0.0384615			55	0.0363636
ZNF358	1564	25	0.16			54	0.148148
ZNF358	1595	23	0			52	0.0192308
ZNF358	1607	24	0			52	0
ZNF358	1660	24	0.0833333			52	0.0769231
ZNF358	1690	26	0.192308			55	0.272727
ZNF358	1708	24	0.0416667			55	0.0545455
ZNF358	1756	27	0.222222			54	0.148148
ZNF358	1780	26	0			57	0.157895
ZNF358	1801	25	0.2			55	0.290909
ZNF358	1897	23	0.130435			54	0.0740741
ZNF354A	1078	21	0.047619
ZNF354A	1275	20	0.05
ZNF354A	1301	21	0
ZNF354A	1354	20	0.05
ZNF354A	1382	20	0
ZNF354A	1448	20	0.25
ZNF354A	1497	20	0
ZNF354A	1559	20	0
ZNF354A	1591	21	0.142857
ZNF354A	1790	21	0
ZNF354A	2028	21	0
ZNF354A	2196	21	0
ZNF354A	2232	21	0.0952381
ZNF354A	2280	21	0.52381
ZNF354A	2321	21	0.238095
ZNF354A	2462	20	0
ZNF354A	2476	20	0
ZNF354A	2546	21	0
ZNF354A	2559	21	0.285714
ZNF354A	2653	21	0
ZNF354A	2709	20	0
ZNF354A	2806	21	0.142857
ZNF354A	2820	22	0
ZNF354A	2848	21	0.0952381
ZNF354A	2854	21	0.666667
ZNF354A	2872	21	0
ZNF354A	2928	21	0
ZNF354A	2972	21	0.047619
ZNF354A	2986	20	0
ZNF330	744	42	0.142857			29	0.0689655
ZNF330	769	44	0.227273			34	0.176471
ZNF330	817	45	0.155556			34	0.235294
ZNF330	827	45	0			34	0
ZNF330	856	39	0.179487			30	0.233333
ZNF330	945	43	0			31	0
ZNF330	970	41	0.121951			32	0.1875
ZNF330	983	43	0			31	0.0645161
ZNF330	1033	46	0.326087			33	0.30303
ZNF330	1141	48	0.0416667			32	0.125
ZNF330	1180	45	0.222222			32	0.28125
ZNF330	1208	49	0.306122			33	0.121212
ZNF330	1242	51	0			33	0
ZNF330	1355	50	0.02			32	0.0625
ZNF330	1379	49	0.0204082			27	0.037037
ZNF330	1386	51	0.196078			31	0.322581
ZNF330	1395	50	0.04			31	0
ZNF330	1480	51	0.0588235			32	0.03125
ZNF330	1495	50	0.06			29	0.0344828
ZNF330	1630	53	0.0943396			35	0.2
ZNF330	1647	53	0.396226			32	0.4375
ZNF330	1687	47	0.0851064			34	0.0882353
ZNF330	1714	53	0.0754717			32	0.1875
ZNF330	1853	55	0.345455			33	0.393939
ZNF330	1925	50	0.44			35	0.571429
ZNF330	1959	48	0			36	0
ZNF330	2057	48	0.0208333			34	0.0882353
ZNF281	460	21	0.571429
ZNF281	751	20	0.2
ZNF281	921	22	0
ZNF281	1103	23	0.0869565
ZNF281	1146	26	0.192308
ZNF281	1187	24	0.458333
ZNF281	1213	20	0.9
ZNF281	1221	27	0.851852
ZNF281	1281	29	0.206897
ZNF281	1295	28	0
ZNF281	1388	29	0
ZNF281	1395	27	0.296296
ZNF281	1402	26	0
ZNF281	1433	27	0
ZNF281	1451	24	0.416667
ZNF281	1536	29	0.206897
ZNF281	1577	28	0.107143
ZNF281	1586	29	0.448276
ZNF281	1607	29	0.0344828
ZNF281	1638	25	0
ZNF281	1681	29	0
ZNF281	1713	23	0
ZNF281	1818	25	0.2
ZNF281	1871	24	0.791667
ZNF281	1898	28	0.571429
ZNF281	2015	28	0.214286
ZNF281	2034	26	0.153846
ZNF281	2087	28	0.142857
ZNF281	2110	28	0.392857
ZNF281	2268	25	0.08
ZNF281	2422	29	0.0689655
ZNF281	2473	28	0.678571
ZNF281	2505	26	0.730769
ZNF281	2509	25	0.4
ZNF281	2523	30	0.3
ZNF281	2534	28	0.25
ZNF281	2617	31	0.290323
ZNF281	2636	25	0.24
ZNF281	2689	30	0.433333
ZNF281	2702	31	0.0645161
ZNF281	2720	26	0.5
ZNF281	2734	24	0.833333
ZNF281	2809	23	0
ZNF281	2849	31	0.0967742
ZNF281	2893	28	0.178571
ZNF281	3046	26	0
ZNF281	3058	26	0.115385
ZNF281	3135	26	0.230769
ZNF281	3144	27	0
ZNF281	3162	26	0
ZNF281	3167	26	0
ZNF281	3182	25	0.12
ZNF281	3194	27	0.0740741
ZNF281	3346	29	0
ZNF281	3413	29	0
ZNF281	3505	29	0.413793
ZNF281	3513	30	0
ZNF281	3538	28	0
ZNF281	3635	31	0
ZNF281	3646	30	0.1
ZNF281	3662	30	0.166667
ZNF281	3716	29	0.0344828
ZNF281	3762	30	0.1
ZNF281	3837	29	0
ZNF281	3884	30	0.133333
ZNF281	3889	28	0.0714286
ZNF281	3970	29	0
ZNF281	3982	27	0
ZNF281	4092	28	0
ZNF281	4142	30	0.166667
ZNF281	4272	30	0			20	0
ZNF281	4290	32	0			20	0
ZNF281	4506	27	0.037037			23	0.0434783
ZNF281	4775	27	0.222222			21	0.47619
ZNF281	4781	28	0			20	0.05
ZNF281	4852	28	0			22	0
ZNF281	4925	23	0.173913
ZNF277	54	20	0.05			38	0.105263
ZNF277	229	24	0.25			49	0.204082
ZNF277	247	24	0.166667			51	0.215686
ZNF277	256	26	0.115385			54	0.0555556
ZNF277	280	25	0.24			55	0.254545
ZNF277	361	24	0.25			48	0.229167
ZNF277	421	25	0.04			51	0.0392157
ZNF277	426	25	0			50	0
ZNF277	490	25	0			48	0
ZNF277	496	26	0			54	0.0555556
ZNF277	514	25	0.04			52	0.0384615
ZNF277	540	26	0			54	0
ZNF277	588	24	0			53	0
ZNF277	606	26	0.0384615			55	0.127273
ZNF277	622	26	0.269231			55	0.218182
ZNF277	660	26	0.192308			56	0.0714286
ZNF277	699	25	0			50	0
ZNF277	728	25	0.12			56	0.0892857
ZNF277	738	25	0.04			47	0.0638298
ZNF277	772	24	0			55	0
ZNF277	798	22	0.0454545			51	0.0196078
ZNF277	810	24	0.0416667			50	0.02
ZNF277	838	24	0.291667			55	0.309091
ZNF277	891	23	0			52	0
ZNF277	906	20	0.05			55	0.0545455
ZNF277	925	21	0.047619			55	0.0909091
ZNF277	971	25	0			56	0
ZNF277	1039	25	0.2			53	0.169811
ZNF277	1045	23	0.434783			53	0.528302
ZNF277	1069	27	0.111111			51	0.137255
ZNF277	1146	25	0.32			49	0.367347
ZNF277	1154	24	0.333333			47	0.297872
ZNF277	1169	26	0			48	0
ZNF277	1174	26	0.0769231			50	0.04
ZNF277	1198	22	0			49	0.0408163
ZNF277	1245	27	0			50	0.02
ZNF277	1269	24	0			47	0
ZNF277	1297	28	0.107143			51	0.0784314
ZNF277	1329	26	0.115385			52	0.134615
ZNF277	1339	28	0.0714286			54	0.166667
ZNF277	1371	27	0.148148			49	0.326531
ZNF277	1401	28	0.0357143			52	0.0192308
ZNF277	1411	26	0			48	0.104167
ZNF277	1450	24	0.125			45	0.177778
ZNF277	1454	20	0			44	0.0909091
ZNF277	1464	26	0.192308			52	0.307692
ZNF277	1479	26	0.230769			48	0.25
ZNF277	1512	27	0.111111			52	0.0576923
ZNF263	2573	23	0
ZNF263	2580	24	0.0833333
ZNF263	2613	24	0.25
ZNF263	2649	21	0.285714
ZNF263	2858	24	0.25
ZNF263	2927	25	0.08
ZNF263	2982	22	0
ZNF263	2996	21	0.238095
ZNF263	3132	22	0.181818
ZNF263	3140	20	0.15
ZNF263	3207	20	0
ZNF263	3291	20	0.05
ZNF263	3318	21	0.285714
ZNF263	3400	21	0
ZNF263	3412	21	0
ZNF263	3492	23	0.173913
ZNF263	3528	25	0.16
ZNF263	3606	25	0.16
ZNF263	3685	26	0.538462
ZNF263	3703	24	0.375
ZNF263	3756	25	0
ZNF263	3765	22	0.363636
ZNF263	3802	25	0.8
ZNF263	3927	28	0.25
ZNF263	3938	26	0.192308
ZNF263	3953	26	0.269231
ZNF263	4037	24	0.708333
ZNF263	4289	22	0.590909
ZNF263	4422	23	0.130435
ZNF263	4503	30	0.166667
ZNF263	4544	27	0.222222
ZNF263	4561	31	0.483871
ZNF263	4628	27	0.925926
ZNF263	4717	28	0.642857
ZNF263	4873	29	0.344828
ZNF263	4911	33	0.272727
ZNF263	4965	34	0.264706
ZNF263	4993	28	0.607143
ZNF263	5006	39	0.179487
ZNF263	5031	35	0.0857143
ZNF263	5169	33	0
ZNF263	5184	40	0
ZNF263	5194	37	0.135135
ZNF263	5201	30	0.2
ZNF263	5244	36	0.388889
ZNF263	5257	38	0.0526316
ZNF263	5372	30	0.0333333
ZNF263	5392	28	0
ZNF22	122	33	0.030303			32	0
ZNF22	147	32	0.34375			29	0.172414
ZNF22	192	31	0.0645161			31	0.0322581
ZNF22	242	32	0.0625			32	0.03125
ZNF22	253	30	0			31	0
ZNF22	283	31	0.774194			30	0.9
ZNF22	296	33	0.363636			30	0.333333
ZNF22	312	29	0.413793			30	0.6
ZNF22	540	34	0.0588235			31	0
ZNF22	655	31	0.0645161			33	0.0909091
ZNF22	672	28	0			29	0
ZNF22	766	34	0.0294118			33	0.030303
ZNF22	914	32	0.625			32	0.78125
ZNF22	969	26	0.538462			28	0.714286
ZNF22	987	32	0.21875			35	0.342857
ZNF22	1033	32	0			37	0
ZNF22	1050	34	0.352941			35	0.428571
ZNF22	1056	33	0.333333			34	0.0882353
ZNF22	1117	27	0.037037			34	0.0588235
ZNF22	1123	32	0.0625			35	0.0571429
ZNF22	1140	36	0			35	0
ZNF22	1169	33	0.121212			36	0.222222
ZNF22	1185	30	0.666667			26	0.653846
ZNF22	1285	37	0			38	0
ZNF22	1305	33	0.181818			37	0.297297
ZNF22	1489	34	0.0882353			35	0.0857143
ZNF22	1590	34	0			33	0
ZNF22	1618	25	0			29	0
ZNF22	1622	27	0.37037			25	0.48
ZNF22	1662	34	0			33	0.030303
ZNF22	1682	32	0			29	0
ZNF22	1784	31	0.16129			32	0.125
ZNF22	1830	35	0			34	0
ZNF22	1862	30	0			34	0
ZNF22	1871	32	0.03125			31	0.0322581
ZNF22	1890	31	0.387097			33	0.272727
ZNF22	1907	35	0.0857143			35	0.0285714
ZNF22	1955	34	0			35	0
ZNF22	2013	28	0			34	0
ZNF205	2674	20	0			21	0.047619
ZNF205	2688	21	0.0952381			21	0.190476
ZNF205	2698	20	0.35			22	0.227273
ZNF205	3017	20	0			24	0.0416667
ZNF205	3034	20	1			22	0.954545
ZNF207	287	103	0.00970874	49	0.0204082	179	0
ZNF207	299	101	0.0990099	36	0.0555556	171	0.169591
ZNF207	339	100	0.01	41	0	168	0.0119048
ZNF207	375	94	0.0957447	40	0.1	155	0.154839
ZNF207	379	98	0	48	0	174	0.0114943
ZNF207	424	108	0	49	0	183	0.010929
ZNF207	452	108	0.12037	47	0.319149	184	0.13587
ZNF207	459	104	0.0769231	45	0.0222222	179	0.0446927
ZNF207	754	93	0.0215054	40	0	153	0.0130719
ZNF207	791	105	0.0761905	47	0.0638298	189	0.0582011
ZNF207	870	108	0.0648148	48	0.145833	186	0.0806452
ZNF207	907	105	0.00952381	48	0	179	0.00558659
ZNF207	911	109	0.0183486	44	0	184	0.0108696
ZNF207	983	93	0.129032	38	0.184211	161	0.136646
ZNF207	993	22	0.0454545			57	0.122807
ZNF207	1100	105	0.0571429	42	0.047619	183	0.0437158
ZNF207	1154	103	0.135922	47	0.234043	187	0.117647
ZNF207	1232	105	0.047619	45	0.0666667	192	0.015625
ZNF207	1248	113	0	46	0	196	0.00510204
ZNF207	1376	93	0.0645161	39	0.0512821	165	0.133333
ZNF207	1463	109	0.0275229	43	0	186	0.0322581
ZNF207	1553	98	0.214286	39	0.282051	192	0.34375
ZNF207	1610	109	0.0458716	44	0.0227273	197	0.0304569
ZNF207	1680	112	0.00892857	46	0	205	0.0146341
ZNF207	1740	110	0.5	48	0.458333	208	0.576923
ZNF207	1746	113	0	47	0	208	0
ZNF207	1750	111	0.0630631	45	0.177778	205	0.0585366
ZNF207	1774	113	0.309735	47	0.319149	207	0.2657
ZNF207	1782	104	0.644231	42	0.738095	188	0.670213
ZNF207	1828	110	0.4	44	0.5	206	0.368932
ZNF207	1948	86	0.418605	34	0.352941	163	0.276074
ZNF207	2034	90	0.166667	34	0.0294118	161	0.130435
ZNF207	2070	90	0.266667	34	0.176471	161	0.465839
ZNF207	2163	72	0.125	20	0.2	129	0.224806
ZNF207	2181	82	0.0609756	26	0.230769	149	0.194631
ZNF207	2199	74	0.0945946	28	0.142857	146	0.0890411
ZNF146	267	38	0.0526316			20	0.1
ZNF146	272	37	0.0810811			21	0.190476
ZNF146	307	36	0.5			20	0.4
ZNF146	446	37	0			21	0.047619
ZNF146	517	33	0
ZNF146	602	36	0			20	0
ZNF146	659	40	0			21	0.047619
ZNF146	667	39	0.358974			21	0.238095
ZNF146	733	39	0.025641
ZNF146	770	37	0.027027			21	0.047619
ZNF146	817	37	0.027027
ZNF146	837	39	0.282051			20	0.3
ZNF146	882	41	0			21	0
ZNF146	901	42	0			20	0
ZNF146	911	40	0.2
ZNF146	938	41	0
ZNF146	963	38	0.157895
ZNF146	995	39	0.0512821			21	0
ZNF146	1022	36	0.0555556
ZNF146	1065	44	0.363636			21	0.285714
ZNF146	1190	46	0
ZNF146	1331	43	0.0697674
ZNF146	1358	40	0			20	0.1
ZNF146	1412	42	0.404762			20	0.2
ZNF146	1451	41	0			20	0
ZNF146	1460	46	0			20	0
ZNF146	1473	47	0.0638298			20	0.2
ZNF146	1482	36	0.638889
ZNF146	1511	42	0.738095
ZNF146	1547	44	0
ZNF146	1551	45	0.0222222
ZNF146	1571	45	0.311111			21	0.428571
ZNF146	1608	48	0			21	0.047619
ZNF146	1694	38	0.605263
ZNF146	1717	45	0.155556
ZNF146	1735	43	0
ZNF146	1797	44	0.454545			21	0.333333
ZNF146	1851	38	0.789474
ZNF146	1858	44	0.613636			21	0.52381
ZNF146	1893	48	0.0208333			22	0
ZNF146	1931	46	0.282609			20	0.35
ZNF146	1948	48	0			22	0.0454545
ZNF146	2054	50	0			22	0.0909091
ZNF146	2076	50	0.04			22	0.0909091
ZNF146	2201	50	0.04			24	0.0833333
ZNF146	2216	45	0.0444444			21	0
ZNF146	2240	48	0			24	0.0416667
ZNF146	2335	36	0.0555556			23	0
ZNF146	2340	49	0.0816327			25	0.04
ZNF146	2426	50	0			25	0.04
ZNF146	2445	41	0.0243902			24	0.0833333
ZNF146	2473	49	0.0204082			27	0.037037
ZNF146	2603	51	0.156863			26	0.115385
ZNF146	2655	52	0.0576923			26	0.0384615
ZNF146	2701	41	0.268293			21	0.142857
ZNF146	2752	34	0.117647
ZMYND19	180	43	0.0465116	27	0.0740741	65	0
ZMYND11	1955	20	0			24	0
ZMYND11	2081	21	0.0952381			20	0.15
ZMYND11	2227	20	0.05			25	0
ZMYND11	2308	22	0			27	0
ZMYND11	2378	23	0			29	0
ZMYND11	2405	20	0			29	0
ZMYND11	2413	22	0			28	0
ZMYND11	2432	23	0			28	0
ZMYND11	2458	21	0			30	0
ZMYND11	2466	23	0			29	0.0689655
ZMYND11	2501	23	0.434783			29	0.724138
ZMYND11	2512	23	0.565217			30	0.633333
ZMYND11	2518	23	0.0434783			30	0
ZMYND11	2550	23	0			29	0
ZMYND11	2641	21	0.047619			29	0.0689655
ZMYND11	2729	22	0.272727			30	0.2
ZMYND11	2780	21	0.142857			30	0.433333
ZMYND11	2863	22	0			29	0
ZMYND11	2878	21	0			31	0
ZMYND11	2887	20	0			31	0
ZMYND11	2916	20	0			26	0.0769231
ZMYND11	3493	20	0			30	0
ZMYND11	3549	20	0			31	0.0967742
ZMYND11	3604	21	0.285714			31	0.0967742
ZMYND11	3679	20	0.05			29	0
ZMYND11	3783	20	0			30	0
ZMYND11	3790	20	0.3			29	0.241379
ZMYND11	3959	20	0			26	0
ZMYND11	4021	20	0			30	0
ZMYND11	4092	21	0.142857			31	0.129032
ZMYND11	4123	20	0			32	0.03125
ZMPSTE24	321	32	0.3125			33	0.0909091
ZMPSTE24	339	36	0.0833333			36	0.0277778
ZMPSTE24	375	33	0.030303			38	0
ZMPSTE24	404	24	0.125			30	0.0666667
ZMPSTE24	423	36	0			37	0
ZMPSTE24	482	35	0.257143			36	0.333333
ZMPSTE24	545	34	0.117647			36	0.111111
ZMPSTE24	581	34	0.0294118			31	0.16129
ZMPSTE24	645	32	0.0625			36	0.194444
ZMPSTE24	692	35	0			40	0
ZMPSTE24	711	29	0.0689655			37	0
ZMPSTE24	756	35	0.514286			41	0.268293
ZMPSTE24	817	34	0.0882353			40	0.175
ZMPSTE24	907	29	0			34	0
ZMPSTE24	941	35	0			43	0
ZMPSTE24	973	29	0.206897			29	0.137931
ZMPSTE24	984	33	0.0909091			43	0.209302
ZMPSTE24	1057	28	0			41	0.146341
ZMPSTE24	1078	33	0.030303			42	0
ZMPSTE24	1108	30	0			40	0.05
ZMPSTE24	1114	28	0			39	0.025641
ZMPSTE24	1139	32	0.15625			43	0.0697674
ZMPSTE24	1162	31	0.0322581			45	0.133333
ZMPSTE24	1244	34	0.411765			45	0.444444
ZMPSTE24	1265	33	0.393939			46	0.282609
ZMPSTE24	1375	28	0.107143			38	0.105263
ZMPSTE24	1397	31	0.193548			44	0.0454545
ZMPSTE24	1458	27	0			42	0
ZMPSTE24	1508	28	0.0714286			44	0
ZMPSTE24	1525	32	0.90625			48	0.833333
ZMPSTE24	1547	31	0			44	0.0227273
ZMPSTE24	1552	33	0			46	0
ZMPSTE24	1561	31	0			46	0.0434783
ZMPSTE24	1582	33	0.515152			44	0.636364
ZMPSTE24	1631	26	0.269231			45	0.444444
ZMPSTE24	1655	31	0			46	0
ZMPSTE24	1660	26	0.576923			43	0.72093
ZMPSTE24	1743	34	0			49	0
ZMPSTE24	1780	30	0.0333333			40	0.05
ZMPSTE24	1851	31	0.0322581			44	0.0227273
ZMPSTE24	1976	27	0.0740741			45	0.111111
ZMPSTE24	2017	27	0.185185			44	0.340909
ZMPSTE24	2050	31	0.0322581			45	0
ZMPSTE24	2089	31	0.129032			41	0.0731707
ZMPSTE24	2162	32	0.3125			48	0.291667
ZMPSTE24	2391	27	0.037037			47	0.0638298
ZMPSTE24	2486	31	0.677419			50	0.6
ZMPSTE24	2549	32	0.03125			54	0.0185185
ZMPSTE24	2623	23	0.0869565			49	0.0612245
ZMPSTE24	2747	33	0			50	0
ZMPSTE24	2791	34	0.147059			53	0.0754717
ZMPSTE24	2969	29	0.137931			53	0.169811
ZMPSTE24	2975	33	0			53	0
ZMPSTE24	3033	27	0.037037			49	0.0204082
ZMPSTE24	3086	26	0.230769			50	0.22
ZMPSTE24	3121	27	0			42	0
ZMPSTE24	3143	26	0			46	0
ZMAT3	156	43	0.0697674
ZMAT3	171	42	0.238095
ZMAT3	235	40	0.1
ZMAT3	1927	22	0.0909091
ZMAT3	1950	23	0.347826
ZMAT3	2011	23	0
ZMAT3	2038	24	0.0416667
ZMAT3	2046	20	0
ZMAT3	2192	24	0
ZMAT3	2314	24	0
ZMAT3	2379	22	0
ZMAT3	2392	22	0.136364
ZMAT3	2409	20	0
ZMAT3	2438	21	0.047619
ZMAT2	159	44	0	26	0.0384615	170	0.0470588
ZMAT2	165	50	0.16	28	0.178571	171	0.140351
ZMAT2	183	49	0.0408163	24	0.0833333	155	0.0774194
ZMAT2	303	49	0	28	0.0357143	175	0.0571429
ZMAT2	326	47	0.0212766	23	0	171	0.0175439
ZMAT2	344	47	0.106383	27	0.0740741	171	0.0994152
ZMAT2	390	50	0.36	28	0.571429	178	0.432584
ZMAT2	405	51	0	27	0	190	0.0473684
ZMAT2	442	57	0.0175439	27	0	196	0.00510204
ZMAT2	453	58	0	27	0	188	0
ZMAT2	577	70	0.0714286	29	0.0689655	226	0.119469
ZMAT2	622	67	0	27	0	212	0.0141509
ZMAT2	654	69	0.231884	26	0.192308	220	0.15
ZMAT2	932	69	0.115942	29	0.137931	222	0.166667
ZMAT2	939	64	0.21875	25	0.44	189	0.259259
ZMAT2	965	67	0	28	0	219	0
ZMAT2	994	57	0.140351	27	0.259259	178	0.179775
ZMAT2	1041	59	0.440678	23	0.347826	184	0.36413
ZMAT2	1084	56	0.125	24	0.25	182	0.126374
ZMAT2	1339	50	0.02			167	0
ZMAT2	1344	57	0.315789	21	0.333333	181	0.276243
ZMAT2	1397	29	0			103	0
ZMAT2	1500	27	0.111111			99	0.040404
ZMAT2	1532	26	0			90	0
ZMAT2	1597	21	0.190476			60	0.25
ZGPAT	78	25	0			70	0
ZGPAT	157	22	0.227273			75	0.12
ZGPAT	164	24	0.125			77	0.168831
ZGPAT	194	20	0.05			53	0
ZGPAT	249	26	0.769231			77	0.948052
ZGPAT	278	26	0.423077			69	0.449275
ZGPAT	319	26	0.153846			75	0.213333
ZGPAT	340	25	0.44			72	0.319444
ZGPAT	516	32	0.84375			82	0.914634
ZGPAT	544	33	0.030303			78	0.0128205
ZGPAT	793	35	0.371429			94	0.595745
ZGPAT	850	37	0.135135			88	0.193182
ZGPAT	856	29	0.103448			78	0.141026
ZGPAT	940	35	0.114286			83	0.168675
ZGPAT	967	42	0.190476			93	0.204301
ZGPAT	1003	43	0.186047			91	0.0659341
ZGPAT	1048	40	0.25			91	0.252747
ZGPAT	1054	42	0			88	0.0227273
ZGPAT	1119	34	0.147059			83	0.144578
ZGPAT	1175	42	0.047619			93	0.0107527
ZGPAT	1241	46	0.108696			92	0.0978261
ZGPAT	1282	45	0.133333			95	0.105263
ZGPAT	1340	52	0			106	0.0188679
ZGPAT	1545	56	0.0535714			109	0.0366972
ZGPAT	1566	56	0.0178571			115	0.026087
ZGPAT	1609	55	0			116	0
ZGPAT	1729	48	0.0625			101	0.0792079
ZGPAT	1746	55	0.0727273	20	0.05	109	0.100917
ZGPAT	1820	57	0.263158	20	0.4	101	0.386139
ZGPAT	1858	52	0			108	0.00925926
ZGPAT	1898	55	0.727273			106	0.811321
ZGPAT	1968	47	0.106383			103	0.194175
ZGPAT	1979	40	0.625			91	0.67033
ZFYVE19	2632	20	0.05
ZFYVE19	2686	20	0.15
ZFYVE19	2753	20	0
ZFR	489	36	0.333333	20	0.3	22	0.227273
ZFR	552	36	0.0555556	22	0.136364	24	0.0416667
ZFR	561	35	0.342857			23	0.304348
ZFR	689	37	0.0540541			22	0
ZFR	701	38	0.736842			22	0.772727
ZFR	758	37	0.189189			21	0.142857
ZFR	770	34	0.352941			24	0.541667
ZFR	781	33	0.030303	20	0.15	25	0
ZFR	1049	33	0.0909091	20	0.15
ZFR	1055	39	0.153846	22	0.181818	21	0.285714
ZFR	1090	40	0	20	0	23	0
ZFR	1099	39	0	20	0	25	0
ZFR	1105	40	0.025			24	0.0416667
ZFR	1165	33	0.181818	20	0.05	25	0
ZFR	1172	36	0.0277778			23	0
ZFR	1183	41	0.219512	23	0.217391	25	0.24
ZFR	1201	41	0	23	0	27	0
ZFR	1271	40	0.15	20	0.2	25	0.28
ZFR	1384	37	0			26	0.0384615
ZFR	1393	42	0	22	0.0454545	25	0
ZFR	1411	41	0.0243902	20	0	26	0
ZFR	1462	42	0			25	0
ZFR	1560	38	0.0526316	20	0.1	26	0.0769231
ZFR	1628	41	0.0243902	22	0.0909091	29	0
ZFR	1647	41	0	22	0.0909091	27	0
ZFR	1666	42	0.0952381	22	0.0909091	29	0.137931
ZFR	1688	43	0.0232558			29	0
ZFR	1695	38	0	23	0.130435	30	0.0333333
ZFR	1706	41	0.463415	21	0.52381	29	0.275862
ZFR	1764	42	0.0238095	20	0	26	0.0384615
ZFR	1777	42	0.119048	22	0.0454545	30	0.0333333
ZFR	1951	35	0.114286			27	0
ZFR	1957	43	0	23	0	34	0.0294118
ZFR	1986	46	0.0217391	20	0	37	0.0540541
ZFR	2005	46	0	22	0.0454545	38	0
ZFR	2050	46	0	23	0	40	0
ZFR	2158	49	0.102041	22	0.136364	39	0.153846
ZFR	2295	45	0.311111			41	0.317073
ZFR	2307	42	0.047619			35	0.0857143
ZFR	2321	46	0.0217391			41	0.0243902
ZFR	2326	47	0	23	0	42	0
ZFR	2404	49	0.0408163	22	0.0909091	44	0.0681818
ZFR	2415	46	0.0217391	21	0.047619	44	0.113636
ZFR	2445	50	0.04	22	0.181818	46	0.0869565
ZFR	2481	44	0.0454545			44	0
ZFR	2581	40	0	20	0	44	0
ZFR	2591	46	0.0217391			43	0.0232558
ZFR	2615	41	0.0243902			39	0
ZFR	2626	47	0.0212766	22	0	45	0.0222222
ZFR	2658	46	0.0434783	22	0	43	0.0232558
ZFR	2710	42	0.190476	20	0.35	44	0.295455
ZFR	2763	48	0.25	21	0.285714	47	0.212766
ZFR	2783	48	0	23	0	49	0
ZFR	2802	46	0.0217391	22	0.136364	48	0.0208333
ZFR	2820	45	0.133333	22	0.136364	49	0.0612245
ZFR	2928	43	0.0697674			52	0.0576923
ZFR	3094	49	0.0204082	25	0	56	0.214286
ZFR	3143	49	0.142857	22	0.227273	53	0.226415
ZFR	3147	42	0.285714	22	0.409091	50	0.16
ZFR	3162	51	0	22	0	56	0
ZFR	3193	49	0.306122	24	0.5	57	0.333333
ZFR	3264	52	0	24	0	59	0
ZFR	3336	53	0.0754717	23	0	59	0.0677966
ZFR	3354	52	0	25	0.04	60	0.0166667
ZFR	3391	53	0	25	0	59	0
ZFR	3481	51	0.0196078	22	0.0454545	55	0.0909091
ZFR	3497	48	0.0416667	21	0.0952381	56	0.0714286
ZFR	3544	50	0.02	22	0	52	0.0384615
ZFR	3579	53	0	25	0	60	0
ZFR	3662	54	0.0740741	23	0.0869565	61	0.0163934
ZFR	3762	21	0.047619			39	0.0769231
ZFR	3840	24	0			40	0.125
ZFR	3927	23	0.434783			40	0.45
ZFR	3993	20	0.15			33	0.151515
ZFR	4117	22	0.136364			33	0.0606061
ZFR	4136	20	0.05			36	0.0277778
ZFR	4186	20	0.2			37	0.0810811
ZFR	4278	20	0			41	0
ZFR	4316	20	0			44	0
ZFR	4396	20	0			44	0
ZFP91	1533	21	0			21	0
ZFP91	1552	22	0.181818			22	0.181818
ZFP91	1671	23	0.217391			22	0.409091
ZFP91	1706	21	0.047619			22	0.0454545
ZFP91	1783	22	0.409091			24	0.5
ZFP91	1878	21	0.142857			20	0.05
ZFP91	1917	21	0.047619
ZFP91	2153	21	0.619048
ZFP91	2327	22	0			21	0
ZFP91	2474	23	0.521739			20	0.45
ZFP91	2522	22	0.318182
ZFP91	2532	21	0.619048
ZFP91	2550	21	0.809524			21	0.857143
ZFP91	2574	21	0.190476			21	0.380952
ZFP36L2	140	56	0.0178571			71	0.0140845
ZFP36L2	189	55	0.0727273			74	0.121622
ZFP36L2	268	45	0.133333			60	0.183333
ZFP36L2	308	61	0			79	0
ZFP36L2	392	65	0.123077			79	0.139241
ZFP36L2	404	55	0.0727273			72	0.111111
ZFP36L2	650	71	0.140845			80	0.125
ZFP36L2	659	69	0.057971			82	0.146341
ZFP36L2	671	62	0.322581			69	0.376812
ZFP36L2	775	64	0.609375			74	0.635135
ZFP36L2	868	59	0.627119			72	0.375
ZFP36L2	1004	68	0.632353			82	0.585366
ZFP36L2	1334	78	0.0769231	21	0	86	0.139535
ZFP36L2	1447	76	0.105263	21	0.190476	82	0.097561
ZFP36L2	1658	69	0.927536	21	1	80	0.9625
ZFP36L2	1670	56	0.232143			82	0.268293
ZFP36L2	1928	70	0.214286	22	0.0454545	103	0.349515
ZFP36L2	1953	81	1	24	0.958333	104	0.942308
ZFP36L2	1959	84	0.321429	24	0.291667	109	0.623853
ZFP36L2	2087	90	0.544444	25	0.52	109	0.495413
ZFP36L2	2104	90	0.0888889	22	0.318182	105	0.104762
ZFP36L2	2143	83	0.180723	23	0.304348	100	0.21
ZFP36L1	355	193	0.212435	91	0.296703	22	0.136364
ZFP36L1	362	185	0.00540541	85	0.0117647	23	0.0434783
ZFP36L1	387	181	0.20442	90	0.2	21	0.142857
ZFP36L1	400	178	0.00561798	87	0	22	0
ZFP36L1	440	159	0.226415	81	0.419753	20	0.35
ZFP36L1	498	203	0	88	0	23	0
ZFP36L1	546	206	0.140777	88	0.147727	24	0.125
ZFP36L1	630	213	0.0985915	96	0.09375	24	0.125
ZFP36L1	684	172	0.360465	80	0.4125
ZFP36L1	699	184	0.0271739	72	0.0138889
ZFP36L1	785	195	0.0461538	89	0.0449438	22	0.0909091
ZFP36L1	834	176	0.346591	67	0.373134
ZFP36L1	878	169	0.248521	71	0.295775
ZFP36L1	1005	179	0.47486	87	0.551724
ZFP36L1	1017	219	0.0547945	99	0.0707071
ZFP36L1	1098	93	0.935484	53	0.924528
ZFP36L1	1143	212	0.108491	92	0.26087
ZFP36L1	1182	241	0	107	0	23	0
ZFP36L1	1305	220	0.318182	90	0.4	21	0.380952
ZFP36L1	1338	228	0.245614	78	0.205128	22	0.272727
ZFP36L1	1386	222	0.103604	102	0.107843	23	0.217391
ZFP36L1	1401	211	0.274882	85	0.294118	21	0.52381
ZFP36L1	1432	198	0.222222	79	0.177215
ZFP36L1	1449	85	0.423529	36	0.638889
ZFP36L1	1470	242	0.161157	104	0.221154	25	0.2
ZFP36L1	1553	196	0.0714286	83	0.108434	21	0.047619
ZFP36L1	1569	263	0	108	0	25	0
ZFP36L1	1601	248	0.274194	94	0.404255	25	0.24
ZFP36L1	1636	257	0.167315	92	0.271739	26	0.153846
ZFP36L1	1658	215	0.325581	98	0.5	21	0.380952
ZFP36L1	1731	258	0	114	0	26	0
ZFP36L1	1735	205	0.0682927	96	0.0625	20	0.05
ZFP36L1	1827	254	0.00393701	107	0	26	0
ZFP36L1	1863	280	0.0821429	120	0.108333	27	0.0740741
ZFP36L1	1877	270	0.237037	116	0.206897	29	0.275862
ZFP36L1	1966	291	0.00343643	115	0.026087	32	0.03125
ZFP36L1	1972	273	0.135531	98	0.183673	30	0.1
ZFP36L1	1979	292	0.0958904	117	0.17094	32	0.09375
ZFP36L1	2070	284	0	105	0	30	0
ZFP36L1	2105	305	0.177049	111	0.0990991	33	0.242424
ZFP36L1	2123	282	0.0106383	103	0.0485437	32	0
ZFP36L1	2133	306	0.0718954	114	0.131579	34	0.117647
ZFP36L1	2142	292	0.00684932	115	0.0521739	31	0.0322581
ZFP36L1	2163	267	0.179775	100	0.37	30	0.1
ZFP36L1	2173	310	0.16129	120	0.208333	34	0.205882
ZFP36L1	2214	305	0.121311	120	0.125	34	0.205882
ZFP36L1	2239	310	0.119355	126	0.198413	38	0.184211
ZFP36L1	2250	302	0.635762	116	0.62931	35	0.771429
ZFP36L1	2315	287	0.662021	113	0.584071	37	0.675676
ZFP36L1	2325	309	0.456311	122	0.401639	41	0.414634
ZFP36L1	2363	322	0.0372671	117	0.0854701	44	0.0227273
ZFP36L1	2378	337	0.00593472	136	0.0735294	45	0.0666667
ZFP36L1	2411	334	0.00598802	136	0.0294118	46	0.0652174
ZFP36L1	2565	326	0.0460123	140	0.0785714	44	0.0454545
ZFP36L1	2575	356	0.0421348	147	0.0612245	50	0
ZFP36L1	2641	352	0.0482955	149	0.0939597	50	0.04
ZFP36L1	2667	338	0.0177515	145	0.0551724	46	0.0217391
ZFP36L1	2709	283	0.0459364	124	0.112903	50	0.06
ZFP36L1	2837	372	0.188172	156	0.307692	58	0.224138
ZFP36L1	2904	358	0.195531	137	0.291971	56	0.25
ZFP36L1	2948	328	0.652439	119	0.605042	51	0.666667
ZFP36L1	2992	349	0.421203	137	0.364964	54	0.574074
ZFP36L1	3019	338	0.33432	141	0.411348	46	0.304348
ZFP36L1	3035	387	0.00516796	150	0	59	0
ZFP36L1	3082	337	0.00890208	126	0	54	0
ZFP36L1	3090	274	0.229927	103	0.466019	42	0.333333
ZFP36L1	3112	366	0.106557	139	0.057554	59	0.0847458
ZFP36L1	3176	361	0.00554017	142	0.0140845	53	0
ZFP36L1	3181	371	0.474394	144	0.548611	62	0.532258
ZFP36	77	133	0.105263	41	0.195122
ZFP36	103	115	0.0347826	44	0
ZFP36	135	151	0.298013	55	0.381818
ZFP36	285	158	0.455696	51	0.411765
ZFP36	343	166	0.716867	58	0.741379
ZFP36	358	171	0.807018	59	0.830508
ZFP36	462	169	0.366864	55	0.454545
ZFP36	539	176	0.0284091	54	0.037037
ZFP36	613	177	0.355932	67	0.343284
ZFP36	701	128	0.367188	44	0.409091
ZFP36	742	165	0.230303	61	0.245902
ZFP36	761	179	0.396648	61	0.377049
ZFP36	975	176	0.0965909	60	0.1
ZFP36	1011	162	0.0987654	55	0.163636
ZFP36	1103	200	0.345	71	0.380282
ZFP36	1111	182	0.576923	64	0.640625
ZFP36	1151	192	0.0729167	70	0.0428571
ZFP36	1164	178	0.0280899	66	0.151515
ZFP36	1276	206	0.184466	72	0.25
ZFP36	1354	190	0.0263158	59	0.0338983
ZFP36	1593	188	0.0106383	52	0
ZFAND6	2699	38	0.184211			136	0.161765
ZFAND6	2713	39	0			133	0
ZFAND6	2768	35	0			121	0.0413223
ZFAND6	2808	36	0.277778			137	0.138686
ZFAND6	2820	32	0.03125			117	0.025641
ZFAND6	2936	39	0.0769231			142	0.028169
ZFAND6	3017	31	0.129032			116	0.267241
ZFAND6	3049	34	0.0294118			128	0.0078125
ZFAND6	3056	38	0.0526316			142	0.028169
ZFAND6	3123	36	0			146	0
ZFAND6	3129	38	0	20	0	150	0
ZFAND6	3171	35	0.257143			146	0.267123
ZFAND6	3328	37	0.756757			149	0.463087
ZFAND6	3355	32	0.1875			143	0.0629371
ZFAND6	3366	38	0.0263158			153	0.0196078
ZFAND6	3377	39	0.333333	20	0.3	156	0.365385
ZFAND6	3432	33	0.030303			141	0.0212766
ZFAND6	3489	36	0.194444			147	0.129252
ZFAND6	3496	39	0.230769	21	0.47619	159	0.163522
ZFAND6	3532	38	0.184211	21	0	158	0.139241
ZFAND6	3542	38	0.0263158	20	0.05	157	0.0127389
ZFAND6	3605	39	0	21	0	166	0
ZFAND6	3653	36	0.111111	20	0.05	153	0.0653595
ZFAND6	3769	34	0.147059	22	0.0909091	159	0.0880503
ZFAND6	3813	37	0			165	0
ZFAND6	3971	39	0.179487			147	0.244898
ZFAND5	676	50	0.02	21	0.142857	51	0.117647
ZFAND5	959	52	0.173077	22	0.0909091	65	0.215385
ZFAND5	969	54	0.0925926			62	0.0322581
ZFAND5	1069	40	0.1			56	0.0535714
ZFAND5	1143	57	0.0526316	22	0	63	0.031746
ZFAND5	1147	60	0	24	0	70	0
ZFAND5	1152	56	0	22	0	68	0.0147059
ZFAND5	1206	54	0.037037	21	0	64	0.0625
ZFAND5	1238	58	0.206897	24	0.416667	63	0.0634921
ZFAND5	1250	61	0.0163934	24	0	70	0.0428571
ZFAND5	1284	59	0.0508475	20	0	70	0.114286
ZFAND5	1351	64	0	26	0	73	0
ZFAND5	1422	65	0.0307692	26	0.0384615	74	0.027027
ZFAND5	1434	66	0.0151515	25	0.08	74	0.0810811
ZFAND5	1459	60	0.0333333	20	0	68	0.0882353
ZFAND5	1467	64	0.078125	25	0.2	75	0.106667
ZFAND5	1479	60	0	23	0.0434783	64	0.015625
ZFAND5	1574	65	0	27	0	74	0
ZFAND5	1585	58	0.0862069	20	0.05	60	0.0333333
ZFAND5	1630	65	0.2	22	0.227273	74	0.121622
ZFAND5	1658	63	0.174603	20	0.2	66	0.272727
ZFAND5	1675	60	0.05	22	0.0454545	57	0.122807
ZFAND5	1791	65	0.538462			70	0.685714
ZFAND5	1830	57	0.0175439	22	0	68	0
ZFAND5	2041	28	0.178571			37	0.405405
ZFAND5	2066	29	0			37	0
ZFAND5	2129	30	0			37	0
ZFAND5	2186	26	0.538462			35	0.571429
ZFAND5	2214	26	0			38	0.0526316
ZFAND5	2277	25	0.08			36	0
ZFAND5	2289	30	0			37	0
ZFAND5	2348	26	0.192308			36	0.25
ZFAND5	2390	29	0.0344828			39	0.0769231
ZFAND5	2496	28	0.392857			33	0.454545
ZFAND5	2535	32	0.15625			36	0.0833333
ZFAND5	2558	31	0			34	0
ZFAND5	2577	31	0			34	0
ZFAND5	2686	29	0.172414			34	0.294118
ZFAND5	2704	34	0.264706			35	0.371429
ZFAND5	2732	33	0			37	0
ZFAND5	2751	34	0.176471			35	0.0571429
ZFAND5	2820	33	0.272727			36	0.305556
ZFAND5	2877	32	0			38	0
ZFAND5	2965	34	0			34	0
ZFAND2A	416	95	0			40	0
ZFAND2A	463	110	0.00909091			46	0
ZFAND2A	480	103	0.0194175			45	0.0444444
ZFAND2A	558	104	0			48	0
ZFAND2A	754	112	0.0178571			47	0.0212766
ZFAND2A	765	130	0.0923077	20	0.1	53	0
ZFAND2A	1095	160	0.03125	29	0.0344828	52	0.0192308
ZFAND2A	1127	162	0.117284	27	0.111111	53	0.113208
ZFAND2A	1220	157	0.273885	28	0.107143	51	0.352941
ZFAND2A	1291	163	0.153374	29	0.172414	49	0.122449
ZFAND2A	1302	185	0.481081	27	0.37037	53	0.396226
ZFAND2A	1399	171	0.187135	29	0.137931	51	0.176471
ZFAND2A	1438	206	0.184466	34	0.147059	58	0.189655
ZFAND2A	1463	202	0	32	0.03125	55	0.0181818
ZFAND2A	1492	207	0.0917874	35	0.0571429	58	0.137931
ZFAND2A	1594	185	0	27	0	49	0
ZDHHC9	271	22	0.318182			20	0.3
ZDHHC9	288	24	0.0833333			25	0.08
ZDHHC9	377	24	0.0833333			24	0
ZDHHC9	423	25	0.32			25	0.16
ZDHHC9	440	21	0			25	0.12
ZDHHC9	454	23	0			22	0.0454545
ZDHHC9	513	24	0.0833333			23	0
ZDHHC9	648	24	0.0833333			25	0.04
ZDHHC9	661	24	0.0833333			23	0.0434783
ZDHHC9	787	23	0			25	0
ZDHHC9	868	25	0.08			22	0.227273
ZDHHC9	931	24	0.25			24	0.291667
ZDHHC9	1044	26	0			25	0
ZDHHC9	1056	26	0.0769231			24	0
ZDHHC9	1065	24	0.375			23	0.521739
ZDHHC9	1115	25	0.2			24	0.375
ZDHHC9	1119	24	0.208333			23	0.347826
ZDHHC9	1155	23	0.0434783			22	0.136364
ZDHHC9	1185	22	0.0909091			22	0.0909091
ZDHHC9	1237	26	0.192308			23	0.217391
ZDHHC9	1382	27	0.111111			25	0.12
ZDHHC9	1470	25	0.28			24	0.208333
ZDHHC9	1504	26	0.653846			25	0.64
ZDHHC9	1555	27	0			24	0
ZDHHC9	1562	22	0.181818
ZDHHC6	147	41	0			37	0
ZDHHC6	209	35	0.171429			41	0.170732
ZDHHC6	214	48	0.0208333			50	0.04
ZDHHC6	238	48	0			47	0
ZDHHC6	260	44	0.0681818			47	0.0425532
ZDHHC6	281	47	0.361702			47	0.234043
ZDHHC6	301	48	0			50	0
ZDHHC6	324	42	0.0238095			44	0
ZDHHC6	335	47	0.106383			39	0.153846
ZDHHC6	345	46	0.847826			48	0.833333
ZDHHC6	401	45	0.0444444			48	0.0208333
ZDHHC6	480	46	0.521739			52	0.673077
ZDHHC6	548	46	0.565217			57	0.684211
ZDHHC6	619	41	0.634146			52	0.980769
ZDHHC6	690	38	0.0263158			52	0.0192308
ZDHHC6	782	45	0			49	0
ZDHHC6	803	40	0.125			42	0.214286
ZDHHC6	919	41	0			47	0.0425532
ZDHHC6	962	34	0.117647			43	0.116279
ZDHHC6	1072	42	0.166667			54	0.12963
ZDHHC6	1127	45	0	20	0	52	0
ZDHHC6	1132	41	0.121951			53	0.0754717
ZDHHC6	1238	48	0.145833	21	0.333333	55	0.181818
ZDHHC6	1245	49	0.0204082	22	0	55	0
ZDHHC6	1284	32	0.25			44	0.272727
ZDHHC6	1327	48	0	22	0	55	0
ZDHHC6	1344	46	0	22	0	55	0
ZDHHC6	1435	49	0.0204082	22	0.0454545	54	0
ZDHHC6	1550	53	0.264151	22	0.0909091	53	0.188679
ZDHHC6	1648	51	0.137255	22	0.272727	55	0.109091
ZDHHC6	1680	44	0			44	0
ZDHHC6	1949	51	0.0196078			55	0.0909091
ZDHHC6	2013	26	0.230769			27	0.222222
ZDHHC6	2178	47	0			51	0.0196078
ZDHHC3	985	26	0.0384615			39	0.128205
ZDHHC3	1028	32	0.03125			56	0.0357143
ZDHHC3	1099	35	0.0571429			57	0.0701754
ZDHHC3	1211	37	0.0810811			59	0.0338983
ZDHHC3	1298	30	0.133333			55	0.127273
ZDHHC3	1409	34	0.0882353			63	0.174603
ZDHHC3	1457	36	0			56	0.0892857
ZDHHC3	1481	38	0.394737			63	0.253968
ZDHHC3	1496	37	0.0540541			63	0.047619
ZDHHC3	1603	28	0.25			42	0.166667
ZDHHC5	304	27	0.0740741
ZDHHC5	339	32	0.5625
ZDHHC5	379	32	0.21875
ZDHHC5	403	25	0.32
ZDHHC5	418	36	0
ZDHHC5	480	34	0.117647
ZDHHC5	523	30	0.8
ZDHHC5	562	38	0
ZDHHC5	579	30	0.2
ZDHHC5	583	33	0.121212
ZDHHC5	652	36	0
ZDHHC5	700	37	0.0540541
ZDHHC5	714	34	0.382353
ZDHHC5	760	39	0.410256
ZDHHC5	774	35	0.171429
ZDHHC5	780	35	0.885714
ZDHHC5	849	37	0
ZDHHC5	997	28	0.0357143
ZDHHC5	1099	38	0.289474
ZDHHC5	1216	41	0.097561
ZDHHC5	1417	44	0
ZDHHC5	1501	41	0.170732
ZDHHC5	1593	38	0.105263
ZDHHC5	1629	42	0
ZDHHC5	1641	38	0.236842
ZDHHC5	1664	45	0.0222222
ZDHHC5	1758	44	0.0681818
ZDHHC5	1800	46	0.0869565
ZDHHC5	1821	45	0.222222			20	0.1
ZDHHC5	1918	43	0.209302			21	0.285714
ZDHHC5	2044	41	0.463415			21	0.333333
ZDHHC5	2100	46	0			23	0
ZDHHC5	2152	47	0.0851064			22	0
ZDHHC5	2182	43	0.0465116			21	0.047619
ZDHHC5	2222	47	0.0638298			23	0.130435
ZDHHC5	2238	48	0.0416667			21	0.047619
ZDHHC5	2267	49	0.122449			23	0.173913
ZDHHC5	2294	51	0			23	0
ZDHHC5	2320	43	0.209302			22	0.272727
ZDHHC5	2343	39	0.179487
ZDHHC5	2397	48	0.0625			23	0.0869565
ZDHHC5	2418	34	0.441176
ZDHHC5	2523	46	0.108696			22	0.136364
ZDHHC5	2774	45	0.2			23	0.434783
ZDHHC5	2799	39	0.25641
ZDHHC5	2820	44	0.386364			22	0.363636
ZDHHC5	2862	47	0.0851064			24	0.125
ZDHHC5	3076	49	0.122449			25	0.12
ZDHHC5	3090	48	0.333333			28	0.464286
ZDHHC5	3179	49	0.387755			27	0.407407
ZDHHC5	3241	44	0.227273			27	0.148148
ZDHHC5	3256	48	0.104167			28	0.214286
ZDHHC5	3362	42	0.0714286			24	0.0416667
ZDHHC5	3634	35	0.771429			27	0.62963
ZDHHC5	3645	51	0.0196078			28	0.0714286
ZDHHC5	3680	50	0			30	0
ZDHHC5	3722	47	0.170213			29	0.137931
ZDHHC5	3734	49	0			30	0
ZDHHC5	3753	44	0.136364			28	0.142857
ZDHHC5	3768	49	0			32	0
ZDHHC5	3776	27	0.148148
ZDHHC5	3781	47	0.382979			28	0.392857
ZDHHC5	3790	42	0.833333			23	0.695652
ZDHHC5	3820	48	0.125			28	0.0714286
ZDHHC5	3836	49	0			25	0.04
ZDHHC5	4033	39	0			25	0
ZDHHC5	4054	47	0			25	0.12
ZDHHC5	4162	41	0			24	0
ZDHHC5	4211	48	0.145833			27	0.148148
ZDHHC5	4284	45	0.133333			25	0.28
ZDHHC5	4354	47	0			30	0
ZDHHC5	4473	45	0			28	0
ZDHHC5	4528	49	0.122449			33	0.181818
ZDHHC5	4641	52	0			30	0
ZDHHC5	4658	41	0.0243902			28	0
ZDHHC5	4672	50	0.06			31	0.16129
ZDHHC5	4713	44	0			25	0
ZDHHC2	480	20	0			29	0
ZDHHC2	1159	21	0			30	0
ZDHHC2	1172	21	0.190476			31	0.225806
ZDHHC2	1347	20	0			31	0.129032
ZDHHC2	1367	20	0.05			34	0
ZDHHC2	1497	21	0.619048			31	0.387097
ZDHHC2	1534	22	0			36	0
ZDHHC2	1558	23	0.695652			36	0.944444
ZDHHC2	1571	23	0			36	0
ZDHHC2	1624	21	0.142857			34	0.0882353
ZDHHC2	1644	21	0.190476			36	0.277778
ZDHHC2	1744	20	0.05			32	0.15625
ZDHHC2	1787	23	0.0869565			36	0.25
ZDHHC2	1816	23	0			33	0
ZDHHC2	1908	24	0.25			38	0.315789
ZDHHC2	1956	24	0.208333			37	0.135135
ZDHHC2	1975	21	0.333333			33	0.363636
ZDHHC2	2049	22	0.272727			36	0.416667
ZDHHC2	2200	21	0.428571			34	0.147059
ZDHHC2	2311	21	0.047619			32	0.0625
ZDHHC16	471	20	0.1			51	0.0784314
ZDHHC16	525	20	0			45	0.0222222
ZDHHC16	685	21	0			53	0
ZDHHC16	766	21	0			51	0
ZDHHC16	787	22	0			52	0
ZDHHC16	822	21	0.047619			51	0.176471
ZDHHC16	859	20	0.05			52	0.0576923
ZDHHC16	951	21	0			54	0.0185185
ZDHHC16	987	21	0.380952			58	0.258621
ZDHHC16	1053	22	0.136364			57	0.122807
ZDHHC16	1302	21	0.285714			54	0.314815
ZDHHC16	1476	23	0.0434783			56	0.0535714
ZDHHC16	1518	24	0			58	0.0172414
ZDHHC16	1528	22	0.818182			58	0.810345
ZDHHC16	1552	21	0			55	0.0181818
ZDHHC16	1674	23	0.173913			53	0.207547
ZDHHC16	1725	25	0			61	0.0163934
ZDHHC12	89	34	0.0294118			37	0.108108
ZDHHC12	107	37	0.0810811			35	0.0285714
ZDHHC12	249	25	0.28			23	0.0869565
ZDHHC12	301	29	0.0344828			24	0.0416667
ZDHHC12	305	30	0.3			24	0.291667
ZDHHC12	441	27	0			28	0.25
ZDHHC12	669	30	0			30	0.0333333
ZDHHC12	752	26	0.115385			33	0.151515
ZDHHC12	803	27	0			31	0
ZDHHC12	897	26	0			28	0.0357143
ZDHHC12	974	28	0.214286			32	0.21875
ZDHHC12	979	27	0.0740741			33	0.121212
ZDHHC12	1032	27	0.481481			30	0.4
ZCWPW1	2066	60	0	38	0
ZCWPW1	2336	52	0.153846	35	0.2
ZCWPW1	2389	55	0.2	31	0.225806
ZCWPW1	2451	58	0.189655	35	0.4
ZCWPW1	2457	54	0.111111	30	0.1
ZCWPW1	2723	48	0.0416667	29	0
ZCRB1	575	20	0.35			21	0.285714
ZCRB1	731	21	0.047619			20	0.05
ZCRB1	746	22	0
ZCRB1	830	22	0.0909091			20	0.35
ZCRB1	843	21	0.190476			21	0.0952381
ZCRB1	909	22	0.272727			20	0.25
ZCRB1	935	21	0.47619
ZCRB1	943	22	0.181818			21	0.238095
ZCRB1	1046	21	0			21	0
ZCRB1	1094	20	0
ZCRB1	1232	21	0			20	0
ZCRB1	1267	20	0.05			21	0.0952381
ZCCHC8	273	21	0
ZCCHC8	305	22	0.409091
ZCCHC8	322	23	0.0869565
ZCCHC8	355	23	0.0869565
ZCCHC8	374	21	0.047619
ZCCHC8	400	21	0.285714
ZCCHC8	473	23	0.0869565
ZCCHC8	498	23	0
ZCCHC8	547	22	0.227273
ZCCHC8	580	22	0
ZCCHC8	5195	22	0.0454545
ZCCHC8	5199	24	0
ZCCHC8	5284	24	0.125
ZCCHC8	5306	22	0.136364
ZCCHC8	5310	21	0.047619
ZCCHC8	5383	22	0.227273			20	0.1
ZCCHC8	5391	24	0.25
ZCCHC8	5499	22	0.0454545			20	0
ZCCHC8	5612	25	0.16			22	0.136364
ZCCHC8	5619	26	0			22	0.0909091
ZCCHC8	5879	28	0.357143			22	0.318182
ZCCHC8	5889	25	0.36			21	0.619048
ZCCHC8	5900	26	0			21	0.047619
ZCCHC8	5918	25	0.32			23	0.26087
ZCCHC8	5939	26	0.269231			23	0.434783
ZCCHC8	5950	28	0.285714			23	0.217391
ZCCHC8	5959	28	0.0357143			22	0
ZCCHC8	6018	27	0.111111			21	0.238095
ZCCHC8	6030	21	0.0952381
ZCCHC8	6041	28	0.107143			21	0.0952381
ZCCHC8	6106	28	0			23	0.0434783
ZCCHC8	6147	29	0.137931			24	0.0833333
ZCCHC8	6175	26	0.384615			23	0.478261
ZCCHC8	6288	28	0.607143			27	0.444444
ZCCHC8	6381	25	0.16			23	0.26087
ZCCHC8	6426	29	0.275862			27	0.259259
ZCCHC8	6465	28	0.178571			26	0.461538
ZCCHC8	6477	21	0.619048			20	0.75
ZCCHC8	6489	29	0.0344828			28	0
ZCCHC8	6501	26	0.0384615			27	0.037037
ZCCHC8	6509	28	0.464286			23	0.565217
ZCCHC8	6520	26	0.461538			25	0.8
ZCCHC8	6524	27	0			25	0.12
ZCCHC8	6556	29	0.448276			28	0.571429
ZCCHC8	6587	27	0			21	0.0952381
ZCCHC8	6686	29	0.344828			27	0.666667
ZCCHC8	6729	26	0.307692			24	0.458333
ZCCHC8	6907	25	0			24	0
ZCCHC8	6913	26	0			27	0
ZCCHC8	6969	25	0.2			26	0.153846
ZCCHC8	7027	23	0			26	0
ZCCHC7	2653	20	0.2
ZCCHC7	2842	21	0
ZCCHC7	2872	21	0
ZCCHC7	2897	20	0
ZCCHC7	2995	20	0
ZCCHC17	128	24	0			57	0
ZCCHC17	136	24	0			49	0
ZCCHC17	148	24	0			60	0
ZCCHC17	173	23	0			59	0.0169492
ZCCHC17	181	23	0.304348			61	0.0819672
ZCCHC17	204	22	0			53	0.0566038
ZCCHC17	211	25	0.16			58	0.275862
ZCCHC17	221	24	0.25			60	0.266667
ZCCHC17	272	22	0			54	0
ZCCHC17	309	25	0			54	0
ZCCHC17	328	25	0.36			62	0.483871
ZCCHC17	383	26	0			54	0.0185185
ZCCHC17	469	22	0.590909			56	0.428571
ZCCHC17	479	24	0.208333			61	0.114754
ZCCHC17	485	25	0.08			59	0.0847458
ZCCHC17	578	26	0.0769231			63	0.111111
ZCCHC17	646	23	0			60	0.116667
ZCCHC17	719	22	0.0909091			62	0.0483871
ZCCHC17	771	26	0			70	0
ZCCHC17	779	24	0			62	0
ZCCHC17	794	27	0			72	0.0138889
ZCCHC17	800	23	0.0869565			68	0.0735294
ZCCHC17	809	21	0.0952381			61	0.0491803
ZCCHC17	854	26	0.0384615			66	0.0151515
ZCCHC17	953	27	0			74	0
ZCCHC17	992	26	0.730769			70	0.742857
ZCCHC17	1088	26	0			71	0
ZCCHC17	1141	28	0.0357143			69	0.130435
ZCCHC17	1201	28	0			74	0
ZCCHC17	1300	24	0.25			72	0.208333
ZCCHC17	1381	27	0.037037			70	0.157143
ZCCHC17	1400	27	0.111111			76	0.118421
ZCCHC17	1487	25	0			69	0
ZCCHC17	1503	26	0.576923			67	0.447761
ZCCHC17	1519	27	0.111111			70	0.0571429
ZCCHC17	1531	23	0			64	0.015625
ZCCHC17	1539	24	0.0833333			66	0.166667
ZCCHC17	1544	26	0.0384615			64	0.046875
ZC3HC1	144	25	0.08			41	0.219512
ZC3HC1	214	24	0.375			42	0.238095
ZC3HC1	263	29	0.137931			40	0.2
ZC3HC1	312	29	0			43	0
ZC3HC1	466	29	0.0344828			38	0
ZC3HC1	541	24	0.833333			39	0.717949
ZC3HC1	640	24	0			33	0.0909091
ZC3HC1	670	31	0.193548			46	0.173913
ZC3HC1	678	31	0.0322581			47	0.0212766
ZC3HC1	690	28	0			46	0
ZC3HC1	697	28	0			40	0
ZC3HC1	734	28	0.357143			46	0.413043
ZC3HC1	747	31	0.580645			48	0.625
ZC3HC1	762	30	0.0666667			48	0.145833
ZC3HC1	784	26	0.0769231			42	0.0238095
ZC3HC1	873	32	0			48	0
ZC3HC1	960	27	0.0740741			48	0.0625
ZC3HC1	1038	32	0.09375			48	0.125
ZC3HC1	1113	30	0.2			47	0.191489
ZC3HC1	1126	29	0.103448			47	0.12766
ZC3HC1	1144	28	0.107143			46	0.0217391
ZC3HC1	1182	27	0.296296			42	0.214286
ZC3HC1	1194	28	0.107143			45	0.111111
ZC3HC1	1216	31	0			47	0.0212766
ZC3HC1	1339	28	0.0714286			45	0.0666667
ZC3HC1	1357	30	0.366667			48	0.25
ZC3HC1	1447	28	0.357143			49	0.387755
ZC3HC1	1466	30	0			51	0.0392157
ZC3HC1	1474	31	0			52	0
ZC3HC1	1488	27	0			51	0
ZC3HC1	1686	31	0.225806			51	0.215686
ZC3HC1	1729	29	0.0344828			43	0.0930233
ZC3HC1	1739	32	0.0625			50	0.08
ZC3HC1	1781	31	0.0967742			50	0.16
ZC3HC1	1820	29	0.241379			50	0.4
ZC3HC1	1851	29	0.275862			48	0.354167
ZC3HC1	1858	29	0.37931			49	0.285714
ZC3HC1	1885	30	0.1			48	0.208333
ZC3HC1	1902	25	0.56			34	0.676471
ZC3HAV1	7463	20	0
ZC3HAV1	7861	21	0.285714
ZC3HAV1	7872	21	0.190476
ZC3HAV1	7885	20	0.05
ZC3HAV1	7940	21	0.52381
ZC3HAV1	8018	20	0
ZC3HAV1	8039	20	0.4
ZC3HAV1	8207	23	0.0434783
ZC3HAV1	8388	22	0
ZC3HAV1	8506	22	0
ZC3HAV1	8538	23	0.0869565
ZC3HAV1	8551	22	0.0454545
ZC3HAV1	8565	23	0
ZC3HAV1	8630	24	0
ZC3HAV1	8668	22	0.0454545
ZC3HAV1	8763	22	0.0909091
ZC3HAV1	8845	23	0.0434783
ZC3HAV1	8875	23	0.0434783
ZC3HAV1	8892	22	0.136364
ZC3HAV1	8896	23	0
[truncated: 229,267+ more rows]

## Sheet: Table S4
Significantly changed m6A site (ST-wt vs ST-mock)
transcript_id	transcript_position	n_reads_wt	mod_ratio_wt	n_reads_delta7	mod_ratio_delta7	n_reads_mock	mod_ratio_mock	differ	Group
ZNF598	3098	57	0.508772	22	0.636364	34	0.852941	-0.344169	Down
ZDHHC6	619	41	0.634146			52	0.980769	-0.346623	Down
ZCCHC8	6520	26	0.461538			25	0.8	-0.338462	Down
YEATS4	89	24	0.708333			25	0.36	0.348333	Up
YAE1D1	2234	26	0.769231			38	0.236842	0.532389	Up
WDR45B	1627	50	0.4			54	0.759259	-0.359259	Down
VAMP8	730	58	0.0862069	28	0.25	207	0.434783	-0.348576	Down
USP24	8085	28	0.535714			22	0.181818	0.353896	Up
UBQLN2	1716	20	0.2			36	0.555556	-0.355556	Down
UBE2Q2	1037	22	0.636364			27	0.259259	0.377104	Up
TYW5	1196	20	0.4			29	0.0689655	0.331034	Up
TUBGCP3	1957	32	0.59375			29	0.241379	0.352371	Up
TSNAX	818	21	0.047619			45	0.4	-0.352381	Down
TRMT10C	1574	24	0.666667			24	0.333333	0.333333	Up
TRIP12	6751	29	0.551724			37	0.918919	-0.367195	Down
TOPBP1	3736	45	0.133333			46	0.478261	-0.344928	Down
TMEM237	603	20	0.5			42	0.142857	0.357143	Up
TM9SF1	2307	22	0.454545			40	0.825	-0.370455	Down
TIPRL	2071	22	0.0909091			23	0.434783	-0.343874	Down
TFPT	812	24	0.0833333			30	0.433333	-0.35	Down
TCERG1	1385	21	0.142857			21	0.52381	-0.380952	Down
TANGO2	2677	29	0.551724			64	0.21875	0.332974	Up
SZRD1	910	25	0.72			20	0.3	0.42	Up
SUPT6H	4698	40	0.475			35	0.142857	0.332143	Up
STK24	577	33	0.272727			50	0.62	-0.347273	Down
SRSF2	1737	35	0.371429			34	0.705882	-0.334454	Down
SREBF1	4193	23	0.73913			40	0.35	0.38913	Up
SPTSSA	211	27	0.185185			82	0.54878	-0.363595	Down
SPDL1	1677	21	0.428571			30	0.766667	-0.338095	Down
SON	5047	33	0.151515			21	0.52381	-0.372294	Down
SMIM19	1028	24	0.791667			40	0.45	0.341667	Up
SLC25A28	774	145	0.489655	64	0.421875	38	0.842105	-0.35245	Down
SLC25A22	2907	20	0.2			40	0.55	-0.35	Down
SLC25A13	4838	23	0.608696			53	0.943396	-0.334701	Down
SLC20A1	1452	32	0.15625			30	0.533333	-0.377083	Down
SLC16A1	512	26	0.230769			32	0.5625	-0.331731	Down
SH3BP5L	724	28	0.5			24	0.125	0.375	Up
SCYL2	1698	30	0.433333			20	0.05	0.383333	Up
SAV1	1310	22	0.681818			22	0.136364	0.545455	Up
RNF40	2017	28	0.321429			26	0.692308	-0.370879	Down
RNF145	2877	20	0.6			34	0.176471	0.423529	Up
RFX5	736	34	0.176471	20	0.4	23	0.521739	-0.345269	Down
RBM23	4302	41	0.097561			53	0.433962	-0.336401	Down
RABEPK	835	23	0.521739			40	0.175	0.346739	Up
RAB8A	326	26	0.230769			40	0.6	-0.369231	Down
RAB21	989	30	0.4			32	0.75	-0.35	Down
QPCTL	503	23	0.304348			47	0.723404	-0.419056	Down
QPCTL	1234	29	0.275862			49	0.673469	-0.397607	Down
PUM1	5500	23	0.0434783			24	0.375	-0.331522	Down
PRR5	1851	26	0.153846			35	0.485714	-0.331868	Down
PRPF6	820	22	0.590909			44	0.25	0.340909	Up
PRPF6	1153	23	0.0434783			41	0.390244	-0.346766	Down
PPRC1	2373	23	0.478261			22	0.136364	0.341897	Up
POLR1B	3667	40	0.475			48	0.8125	-0.3375	Down
POLH	1726	21	0.571429			22	0.227273	0.344156	Up
POLA2	2908	40	0.35	21	0.238095	56	0.714286	-0.364286	Down
POFUT1	4660	21	0.619048			20	0.25	0.369048	Up
PLXNB2	759	57	0.385965			142	0.71831	-0.332345	Down
PLK1	3067	32	0			44	0.340909	-0.340909	Down
PLEKHG3	4114	31	0.0967742			25	0.44	-0.343226	Down
PJA2	2022	33	0.636364			23	0.304348	0.332016	Up
PJA2	3873	23	0.565217			27	0.222222	0.342995	Up
PDK1	3004	22	0.454545			22	0.0909091	0.363636	Up
PCYT2	1838	32	0.46875			48	0.895833	-0.427083	Down
PCYOX1L	1101	25	0.24			22	0.590909	-0.350909	Down
PCK2	1976	25	0.8	24	0.666667	38	0.394737	0.405263	Up
PANK2	1953	20	0			29	0.37931	-0.37931	Down
PACSIN2	861	20	0.75			29	0.310345	0.439655	Up
OSBPL10	3655	20	0.5			28	0.142857	0.357143	Up
ORAI2	2563	25	0.52			35	0.857143	-0.337143	Down
NUP107	396	21	0.571429			21	0.0952381	0.47619	Up
NUMA1	5505	21	0.142857			35	0.485714	-0.342857	Down
NSUN5	1465	21	0.428571			21	0.761905	-0.333333	Down
NPFFR2	1649	20	0.4			56	0.75	-0.35	Down
NOC2L	1106	30	0.7			43	0.348837	0.351163	Up
NID2	4394	41	0.268293			49	0.612245	-0.343952	Down
MYEF2	794	32	0.125			28	0.5	-0.375	Down
MTMR14	1115	23	0.26087			35	0.628571	-0.367702	Down
MRPL36	454	30	0.3			76	0.684211	-0.384211	Down
MRM2	1230	20	0.15			31	0.516129	-0.366129	Down
MPHOSPH10	1666	47	0.617021			28	0.285714	0.331307	Up
MIA2	4425	22	0.681818			27	0.259259	0.422559	Up
MFSD5	1628	22	1	20	0.8	62	0.66129	0.33871	Up
METTL3	373	27	0.62963			25	0.28	0.34963	Up
LYSMD2	950	32	0.71875			24	0.25	0.46875	Up
LSG1	1775	26	0.653846			22	0.318182	0.335664	Up
LSG1	3506	33	0.393939			40	0.725	-0.331061	Down
LRRFIP1	4417	23	0.217391			55	0.6	-0.382609	Down
LOC100627283	1043	35	0.485714			26	0.884615	-0.398901	Down
LOC100514494	1023	54	0.222222			50	0.62	-0.397778	Down
LOC100154081	1344	23	0.521739			97	0.154639	0.3671	Up
LMNB1	2168	55	0.0909091	22	0.227273	176	0.465909	-0.375	Down
LIMA1	2140	23	0.521739			21	0.190476	0.331263	Up
LGALS3BP	985	297	0.43771	150	0.5	23	0.782609	-0.344898	Down
LARP7	894	20	0.1			35	0.485714	-0.385714	Down
LAMP2	233	45	0.2	21	0.428571	23	0.565217	-0.365217	Down
LAMA4	5876	31	0.354839			47	0.723404	-0.368566	Down
KPNA3	2051	28	0.25			34	0.588235	-0.338235	Down
KLF10	1297	20	0.35			21	0	0.35	Up
KIF4A	3329	23	0			26	0.346154	-0.346154	Down
KIAA1429	6039	26	0.730769			20	0.35	0.380769	Up
JOSD2	373	29	0			112	0.330357	-0.330357	Down
ITPR3	8266	20	0.1			35	0.485714	-0.385714	Down
ITGB5	1451	26	0.384615			81	0.790123	-0.405508	Down
ITGB3	740	21	0.047619			21	0.380952	-0.333333	Down
ITGA6	441	26	0			26	0.346154	-0.346154	Down
ISOC2	79	22	0.636364			32	0.21875	0.417614	Up
IRF2BPL	1363	23	0.391304			20	0	0.391304	Up
INO80B	894	25	0.44			63	0.793651	-0.353651	Down
INF2	3749	20	0.45			25	0.8	-0.35	Down
IGF2R	7538	20	0.15			25	0.52	-0.37	Down
IFNAR2	387	35	0.0571429			20	0.45	-0.392857	Down
HMCES	1264	25	0.36			33	0.69697	-0.33697	Down
GSR	974	28	0.428571			50	0.08	0.348571	Up
GOSR1	959	21	0.190476			24	0.583333	-0.392857	Down
GEMIN5	4021	28	0.357143			21	0.714286	-0.357143	Down
GEMIN5	4317	34	0.588235			24	0.208333	0.379902	Up
GEMIN4	3611	35	0.228571			50	0.56	-0.331429	Down
FOPNL	332	21	0.952381			20	0.6	0.352381	Up
FLOT1	1867	31	0.193548			80	0.5375	-0.343952	Down
FBXL5	2159	42	0.309524			53	0.773585	-0.464061	Down
FBXL5	2197	39	0.384615			51	0.843137	-0.458522	Down
FASTKD2	292	21	0.333333			25	0.84	-0.506667	Down
FAM69A	1603	36	0.166667			28	0.5	-0.333333	Down
FAM69A	2958	21	0.0952381			23	0.565217	-0.469979	Down
FADD	953	61	0.409836	39	0.512821	98	0.744898	-0.335062	Down
EXT1	1714	84	0.452381	27	0.555556	60	0.8	-0.347619	Down
ERAL1	713	21	0.333333			27	0	0.333333	Up
ENAH	6038	138	0.369565	41	0.487805	110	0.718182	-0.348617	Down
EDEM1	5435	28	0.392857	24	0.875	37	0.72973	-0.336873	Down
DPH3	678	24	0.0833333			21	0.428571	-0.345238	Down
DNAJB9	631	60	0.316667	33	0.515152	37	0.648649	-0.331982	Down
DNAJB12	823	21	0.52381			21	0.190476	0.333333	Up
DNAAF5	3366	23	0.347826			26	0.730769	-0.382943	Down
DMWD	2351	22	0.136364			22	0.5	-0.363636	Down
DIAPH3	3679	23	0.26087			20	0.6	-0.33913	Down
DIAPH3	4121	26	0.576923			22	0.227273	0.34965	Up
DDX20	2885	35	0.6			30	0.966667	-0.366667	Down
DCUN1D1	1102	22	0.590909			24	0.25	0.340909	Up
DAW1	383	21	0.52381			28	0.178571	0.345238	Up
CTNND1	984	28	0.5			53	0.886792	-0.386792	Down
CTNND1	1801	30	0.333333			59	0.694915	-0.361582	Down
CSF1	1660	89	0.707865	34	0.529412	40	0.35	0.357865	Up
CRIM1	2065	26	0.0769231			39	0.435897	-0.358974	Down
COMMD9	495	20	0.5			85	0.152941	0.347059	Up
COMMD1	360	30	0.1			69	0.434783	-0.334783	Down
COL5A1	2619	34	0.529412			38	0.184211	0.345201	Up
COL18A1	6618	20	0.35			48	0.75	-0.4	Down
COG6	1909	20	0.65			29	0.241379	0.408621	Up
CLUH	2251	32	0.40625			51	0.745098	-0.338848	Down
CLPP	1052	25	0.08			82	0.414634	-0.334634	Down
CFAP20	1082	29	0.758621			61	0.377049	0.381572	Up
CELF1	2269	24	0.208333			21	0.571429	-0.363095	Down
CDK11B	2665	26	0.423077			26	0.846154	-0.423077	Down
CDC42EP2	1578	51	0.470588	23	0.608696	20	0.85	-0.379412	Down
CD46	3341	28	0.392857			54	0.740741	-0.347884	Down
CCNL2	3778	26	0.5			32	0.84375	-0.34375	Down
CCDC117	2284	36	0.666667			24	0.333333	0.333333	Up
CCAR2	2515	21	0.619048			35	0.285714	0.333333	Up
CAMK2N1	2050	20	0.3			45	0.666667	-0.366667	Down
C9H11orf57	734	22	0.181818			29	0.517241	-0.335423	Down
C7H14orf119	1260	40	0.4			47	0.765957	-0.365957	Down
C7H14orf1	2513	40	0.7	20	0.4	82	0.365854	0.334146	Up
C12H17orf49	958	22	0.363636			22	0.727273	-0.363636	Down
BUB1	985	22	0.545455			31	0.16129	0.384164	Up
BCL2L13	1850	20	0.7			20	0.35	0.35	Up
BBC3	881	33	0.272727			28	0.642857	-0.37013	Down
ATXN7L3B	1647	32	0.5625			58	0.206897	0.355603	Up
ASCC3	6916	39	0.128205			23	0.478261	-0.350056	Down
ARNTL2	147	24	0.0833333			25	0.48	-0.396667	Down
ARNTL2	1519	26	0.576923			23	0.173913	0.40301	Up
API5	89	26	0.653846			31	0.290323	0.363524	Up
AP3D1	644	20	0.65			22	0.181818	0.468182	Up
AP1B1	3527	33	0.575758			63	0.222222	0.353535	Up
ALKBH4	1010	20	0.55			25	0.92	-0.37	Down
ALDH2	57	22	0.0909091			115	0.426087	-0.335178	Down
AFG3L2	2481	24	0.458333			55	0.836364	-0.37803	Down
ACAD9	1526	21	0.571429			54	0.240741	0.330688	Up
AASDHPPT	1566	21	0.52381			24	0.0833333	0.440476	Up
AAR2	1509	28	0.25			36	0.611111	-0.361111	Down
AACS	2910	27	0.37037			31	0.709677	-0.339307	Down

## Sheet: Table S5
Significantly changed m6A site (ST-∆7 vs ST-mock)
transcript_id	transcript_position	n_reads_wt	mod_ratio_wt	n_reads_delta7	mod_ratio_delta7	n_reads_mock	mod_ratio_mock	differ	Group
ZPR1	469	68	0.426471	23	0.73913	88	0.375	0.36413	Up
ZNF75D	1865	50	0.68	20	0.85	123	0.430894	0.419106	Up
ZFP36L2	1959	84	0.321429	24	0.291667	109	0.623853	-0.332187	Down
ZFAND5	1238	58	0.206897	24	0.416667	63	0.0634921	0.353175	Up
ZC3H15	1124	65	0.215385	36	0.527778	44	0.136364	0.391414	Up
YME1L1	1040	51	0.372549	20	0.65	66	0.257576	0.392424	Up
YME1L1	2127	52	0.211538	20	0.55	70	0.214286	0.335714	Up
YARS	2010	60	0.433333	27	0.592593	84	0.261905	0.330688	Up
XRN2	2347	60	0.266667	20	0.5	54	0.12963	0.37037	Up
WSB2	520	54	0.555556	21	0.142857	51	0.54902	-0.406162	Down
WDR48	1830	27	0.259259	20	0.6	23	0.217391	0.382609	Up
VPS35	2327	43	0.0930233	20	0.5	126	0.142857	0.357143	Up
VDAC3	1126	80	0.2875	31	0.580645	284	0.246479	0.334166	Up
VCL	2057	45	0.4	21	0.714286	50	0.34	0.374286	Up
USP14	1673	59	0.338983	22	0.590909	58	0.189655	0.401254	Up
USP14	2567	64	0.140625	22	0.5	67	0.0895522	0.410448	Up
USO1	2143	40	0.4	25	0.56	27	0.148148	0.411852	Up
USF1	1708	51	0.647059	23	0.695652	42	0.333333	0.362319	Up
UNC93B1	439	163	0.374233	64	0.734375	61	0.393443	0.340932	Up
UGDH	506	43	0.418605	22	0.0454545	69	0.376812	-0.331357	Down
UCKL1	6076	54	0.296296	20	0.15	68	0.544118	-0.394118	Down
UCK2	632	139	0.47482	58	0.741379	120	0.4	0.341379	Up
UBE2H	3652	40	0.325	26	0.153846	24	0.5	-0.346154	Down
TXN2	709	55	0.272727	20	0.6	198	0.217172	0.382828	Up
TVP23B	2901	33	0.151515	20	0.4	41	0.0243902	0.37561	Up
TTYH3	4689	42	0.333333	20	0.7	75	0.333333	0.366667	Up
TTF2	2081	81	0.345679	25	0.52	27	0.185185	0.334815	Up
TTC1	458	39	0.410256	22	0.727273	43	0.302326	0.424947	Up
TSPAN3	1054	70	0.228571	37	0.540541	262	0.103053	0.437487	Up
TRA2A	10145	35	0.342857	28	0.571429	47	0.191489	0.379939	Up
TRA2B	2193	103	0.398058	30	0.8	153	0.437908	0.362092	Up
TPMT	521	42	0.119048	25	0.56	124	0.193548	0.366452	Up
TOP2A	2923	91	0.351648	24	0.666667	43	0.209302	0.457364	Up
TOP2A	4631	91	0.32967	21	0.619048	51	0.254902	0.364146	Up
TOP1	1017	102	0.284314	31	0.612903	27	0.222222	0.390681	Up
TOP1	2258	141	0.177305	37	0.459459	51	0.0588235	0.400636	Up
TOMM70	1045	71	0.521127	35	0.685714	103	0.320388	0.365326	Up
TNPO1	1874	52	0.25	22	0.590909	28	0.25	0.340909	Up
TNFRSF1A	433	28	0.321429	22	0.681818	50	0.34	0.341818	Up
TNFRSF1A	907	31	0.677419	22	1	48	0.645833	0.354167	Up
TMEM259	1272	89	0.505618	34	0.676471	115	0.295652	0.380818	Up
TMEM128	1127	37	0.432432	20	0.65	45	0.266667	0.383333	Up
TMEM123	1351	63	0.396825	26	0.5	46	0.130435	0.369565	Up
TMEM123	2210	66	0.378788	25	0.8	53	0.320755	0.479245	Up
TMEM115	1494	54	0.37037	20	0.7	52	0.365385	0.334615	Up
TMBIM4	354	43	0.255814	23	0.608696	42	0.214286	0.39441	Up
TMBIM4	483	41	0.243902	22	0.454545	43	0.0930233	0.361522	Up
TIMM13	753	70	0.514286	28	0.714286	249	0.373494	0.340792	Up
THOC7	1794	113	0.451327	40	0.65	223	0.309417	0.340583	Up
THBS3	205	39	0.487179	20	0.6	84	0.202381	0.397619	Up
THBS3	2342	63	0.349206	25	0.6	137	0.255474	0.344526	Up
TGIF1	1587	61	0.327869	24	0.666667	92	0.163043	0.503623	Up
TGFBI	697	43	0.348837	26	0.153846	72	0.555556	-0.401709	Down
TGFB1	725	24	0.25	21	0.619048	53	0.188679	0.430368	Up
TES	993	95	0.336842	39	0.589744	137	0.182482	0.407262	Up
TEAD4	119	44	0.477273	23	0.652174	31	0.258065	0.394109	Up
TEAD4	1184	54	0.240741	23	0.565217	36	0.194444	0.370773	Up
TCP1	502	237	0.405063	95	0.642105	362	0.301105	0.341	Up
TAX1BP1	1454	80	0.4125	37	0.621622	67	0.253731	0.36789	Up
TAP2	3005	74	0.364865	39	0.564103	47	0.212766	0.351337	Up
SYPL1	627	92	0.304348	41	0.707317	222	0.306306	0.401011	Up
SUPT16H	3613	51	0.392157	20	0.75	84	0.369048	0.380952	Up
SUMF1	439	47	0.170213	20	0.55	117	0.162393	0.387607	Up
STT3B	3819	83	0.289157	21	0.52381	129	0.178295	0.345515	Up
STK11	2577	57	0.368421	26	0.153846	65	0.538462	-0.384615	Down
STAT3	2272	72	0.458333	30	0.6	61	0.262295	0.337705	Up
SSRP1	925	97	0.463918	44	0.772727	172	0.436047	0.336681	Up
SRSF2	328	113	0.389381	52	0.653846	270	0.322222	0.331624	Up
SRSF1	174	65	0.261538	29	0.448276	43	0.116279	0.331997	Up
SRP9	1192	68	0.367647	22	0.772727	102	0.401961	0.370766	Up
SRP9	1219	74	0.22973	25	0.52	100	0.17	0.35	Up
SRP72	575	69	0.26087	28	0.5	93	0.150538	0.349462	Up
SRP72	3179	73	0.191781	31	0.548387	114	0.166667	0.38172	Up
SRP54	1725	59	0.220339	34	0.558824	62	0.225806	0.333017	Up
SP140	697	152	0.532895	69	0.768116	23	0.391304	0.376812	Up
SNX9	4704	32	0.34375	20	0.2	28	0.535714	-0.335714	Down
SNX6	1176	122	0.360656	53	0.641509	112	0.303571	0.337938	Up
SNX14	2997	29	0.206897	21	0.47619	48	0.0625	0.41369	Up
SNX1	1817	54	0.0925926	22	0.636364	93	0.182796	0.453568	Up
SNRPA1	964	72	0.194444	43	0.511628	132	0.106061	0.405567	Up
SNRNP40	427	41	0.268293	25	0.64	85	0.305882	0.334118	Up
SND1	1338	68	0.352941	32	0.59375	107	0.233645	0.360105	Up
SMC4	1116	69	0.434783	21	0.714286	21	0.380952	0.333333	Up
SMC4	1941	72	0.152778	25	0.44	24	0.0833333	0.356667	Up
SMC4	2664	67	0.268657	25	0.56	33	0.181818	0.378182	Up
SMC4	4247	76	0.315789	24	0.541667	41	0.195122	0.346545	Up
SMC3	3862	37	0.459459	20	0.2	28	0.571429	-0.371429	Down
SLC5A6	2602	65	0.307692	20	0.65	84	0.297619	0.352381	Up
SLC5A6	2676	63	0.412698	20	0.3	75	0.653333	-0.353333	Down
SLC38A2	1528	77	0.285714	33	0.515152	30	0.166667	0.348485	Up
SLC38A2	2704	83	0.373494	38	0.473684	31	0.129032	0.344652	Up
SLC25A28	774	145	0.489655	64	0.421875	38	0.842105	-0.42023	Down
SLC12A4	3158	73	0.452055	21	0.571429	59	0.237288	0.33414	Up
SIGMAR1	826	57	0.438596	25	0.72	124	0.379032	0.340968	Up
SIGMAR1	950	52	0.153846	26	0.538462	117	0.205128	0.333333	Up
SIGMAR1	1436	54	0.296296	28	0.607143	130	0.253846	0.353297	Up
SF3B4	353	76	0.315789	40	0.525	115	0.173913	0.351087	Up
SF3B4	1571	68	0.147059	36	0.527778	101	0.0990099	0.428768	Up
SF3B2	2817	80	0.2875	39	0.487179	96	0.15625	0.330929	Up
SF3B1	3757	98	0.27551	36	0.694444	83	0.349398	0.345047	Up
SF1	1835	54	0.203704	28	0.5	61	0.0983607	0.401639	Up
SEC61A1	7129	161	0.21118	78	0.461538	127	0.11811	0.343428	Up
SDF2L1	753	35	0.542857	26	0.846154	100	0.49	0.356154	Up
SCD	369	116	0.396552	30	0.8	76	0.434211	0.365789	Up
SCARB2	598	75	0.28	35	0.571429	58	0.189655	0.381773	Up
SC5D	1862	81	0.246914	33	0.454545	60	0.1	0.354545	Up
SAE1	1564	51	0.176471	28	0.5	118	0.152542	0.347458	Up
RSL1D1	1076	112	0.4375	32	0.6875	181	0.303867	0.383633	Up
RRP36	1087	58	0.637931	28	0.428571	95	0.778947	-0.350376	Down
RRM1	2423	65	0.538462	27	0.740741	147	0.285714	0.455026	Up
RNPEP	1374	44	0.295455	27	0.592593	128	0.203125	0.389468	Up
RNF10	1004	33	0.151515	20	0.4	43	0.0697674	0.330233	Up
RIPK2	930	82	0.317073	34	0.558824	23	0.173913	0.38491	Up
REPIN1	3421	61	0.196721	21	0.761905	119	0.235294	0.526611	Up
RBBP8	2175	45	0.511111	24	0.75	54	0.407407	0.342593	Up
RALY	1189	29	0.482759	32	0.78125	107	0.392523	0.388727	Up
RAI14	3935	62	0.0483871	24	0.416667	66	0.0757576	0.340909	Up
RAD23B	347	44	0.159091	20	0.45	46	0.108696	0.341304	Up
RAD23B	1694	56	0.321429	28	0.714286	83	0.180723	0.533563	Up
RAD23A	443	82	0.341463	33	0.212121	75	0.546667	-0.334545	Down
RACGAP1	3114	57	0.210526	21	0.47619	62	0.0806452	0.395545	Up
RAB3D	2323	35	0.285714	21	0.619048	67	0.268657	0.350391	Up
RAB14	1299	59	0.305085	33	0.545455	122	0.204918	0.340537	Up
RAB12	1524	44	0.477273	21	0.666667	51	0.313725	0.352941	Up
RAB11B	1372	43	0.186047	27	0	98	0.336735	-0.336735	Down
PXK	2844	25	0.4	21	0.666667	21	0.238095	0.428571	Up
PUM3	1778	46	0.130435	20	0.5	48	0.0833333	0.416667	Up
PSRC1	1656	66	0.287879	23	0.652174	81	0.320988	0.331186	Up
PSMF1	471	175	0.445714	88	0.704545	81	0.308642	0.395903	Up
PSMD2	2804	155	0.587097	60	0.45	332	0.801205	-0.351205	Down
PSMD13	1516	86	0.348837	39	0.641026	214	0.271028	0.369998	Up
PSEN1	1305	41	0.292683	21	0.714286	34	0.352941	0.361345	Up
PRSS35	2038	71	0.140845	20	0.45	233	0.107296	0.342704	Up
PRRC2A	5361	81	0.148148	21	0.428571	64	0.09375	0.334821	Up
PRPF8	5024	51	0.352941	21	0.619048	51	0.196078	0.422969	Up
PRPF8	6163	64	0.0625	22	0.409091	62	0.016129	0.392962	Up
PRPF19	1357	77	0.220779	38	0.526316	122	0.147541	0.378775	Up
PREB	450	42	0.261905	22	0.590909	56	0.160714	0.430195	Up
POLR1D	645	106	0.339623	50	0.64	241	0.257261	0.382739	Up
POLA2	2908	40	0.35	21	0.238095	56	0.714286	-0.47619	Down
PLXNB2	4041	71	0.126761	27	0.518519	193	0.150259	0.368259	Up
PLSCR1	758	174	0.224138	76	0.473684	36	0.138889	0.334795	Up
PLSCR1	1973	192	0.416667	84	0.654762	41	0.292683	0.362079	Up
PLPBP	2261	33	0.424242	20	0.75	31	0.354839	0.395161	Up
PLOD3	3044	48	0.145833	20	0.55	53	0.132075	0.417925	Up
PLK2	1381	196	0.413265	34	0.676471	309	0.33657	0.339901	Up
PLEKHB2	2542	42	0.404762	20	0.65	71	0.239437	0.410563	Up
PLAA	2787	31	0.516129	22	0.818182	58	0.37931	0.438871	Up
PIGC	475	58	0.568966	23	0.869565	143	0.531469	0.338097	Up
PHAX	973	39	0.487179	25	0.84	69	0.391304	0.448696	Up
PHAX	1458	30	0.3	20	0.65	62	0.274194	0.375806	Up
PES1	1432	43	0.232558	26	0.538462	58	0.155172	0.383289	Up
PDZK1IP1-2	465	57	0.175439	34	0.558824	334	0.185629	0.373195	Up
PDCD5	516	126	0.333333	44	0.659091	317	0.321767	0.337324	Up
PCK2	640	30	0.133333	23	0.478261	36	0.111111	0.36715	Up
PAFAH1B2	2422	28	0.25	20	0.65	79	0.202532	0.447468	Up
OGFR	442	44	0.272727	37	0.540541	26	0.153846	0.386694	Up
OGFR	2302	89	0.202247	31	0.419355	35	0.0857143	0.333641	Up
OCLN	2586	34	0.205882	20	0.35	43	0	0.35	Up
NUSAP1	2811	52	0.230769	20	0.55	87	0.218391	0.331609	Up
NUDC	196	65	0.138462	44	0.477273	146	0.10274	0.374533	Up
NUB1	1982	120	0.25	42	0.52381	41	0.121951	0.401858	Up
NUB1	2646	88	0.25	31	0.548387	28	0.178571	0.369816	Up
NT5C3A	4904	322	0.673913	124	0.645161	20	1	-0.354839	Down
NSDHL	1104	69	0.115942	37	0.432432	95	0.0736842	0.358748	Up
NPLOC4	2028	45	0.6	23	0.217391	70	0.571429	-0.354037	Down
NFYC	2354	35	0.257143	20	0.75	56	0.160714	0.589286	Up
NFKBIE	253	46	0.26087	20	0.45	28	0.0714286	0.378571	Up
NFE2L1	1588	31	0.419355	20	0.5	36	0.138889	0.361111	Up
NDUFV2	345	181	0.171271	97	0.494845	442	0.0904977	0.404348	Up
NDRG1	2444	65	0.307692	23	0.695652	184	0.271739	0.423913	Up
NCOA4	2963	29	0.551724	20	0.35	51	0.745098	-0.395098	Down
NBN	2098	96	0.21875	42	0.47619	24	0.0833333	0.392857	Up
NADK	927	37	0.189189	25	0.48	82	0.109756	0.370244	Up
MYC	2077	267	0.632959	95	0.715789	162	0.308642	0.407147	Up
MTFR1	1056	37	0.243243	23	0.608696	48	0.1875	0.421196	Up
MTA2	818	62	0.0806452	30	0.4	98	0.0408163	0.359184	Up
MRPL47	821	42	0.428571	20	0.65	59	0.288136	0.361864	Up
MRPL16	566	51	0.313725	20	0.05	92	0.597826	-0.547826	Down
MNAT1	559	45	0.177778	21	0.47619	51	0.0784314	0.397759	Up
MNAT1	615	48	0.208333	23	0.391304	52	0.0576923	0.333612	Up
MIA2	3117	36	0.444444	20	0.6	30	0.266667	0.333333	Up
MFSD12	893	53	0.377358	24	0.625	46	0.26087	0.36413	Up
MFAP1	1438	33	0.121212	21	0.52381	52	0.153846	0.369963	Up
MEX3C	1719	28	0.321429	24	0.5	20	0.15	0.35	Up
MESDC2	322	70	0.157143	37	0.513514	162	0.12963	0.383884	Up
MED10	554	48	0.229167	28	0.535714	109	0.201835	0.333879	Up
MDM2	2617	63	0.111111	25	0.44	36	0.0833333	0.356667	Up
MAT2A	497	72	0.305556	28	0.571429	119	0.184874	0.386555	Up
MARS	1290	78	0.230769	40	0.5	123	0.130081	0.369919	Up
MAPK1IP1L	1259	57	0.508772	24	0.75	79	0.392405	0.357595	Up
MAP4K4	1736	32	0.09375	20	0.4	30	0.0666667	0.333333	Up
MAP2K3	5109	63	0.047619	27	0.37037	106	0.0377358	0.332635	Up
MAD2L2	188	59	0.40678	24	0.0833333	53	0.415094	-0.331761	Down
M6PR	2200	65	0.0923077	20	0.4	69	0.0434783	0.356522	Up
LYAR	1407	46	0.26087	20	0.6	57	0.263158	0.336842	Up
LRPPRC	2674	86	0.139535	20	0.45	86	0.0930233	0.356977	Up
LOC100623720	2213	64	0.328125	21	0.761905	129	0.333333	0.428571	Up
LOC100623720	3379	73	0.561644	25	0.52	146	0.863014	-0.343014	Down
LOC100517129	289	40	0.35	29	0.724138	20	0.25	0.474138	Up
LOC100127131	1735	72	0.277778	22	0.727273	156	0.352564	0.374709	Up
LMNB1	2449	55	0.490909	21	0.761905	176	0.369318	0.392587	Up
LMAN1	1238	74	0.351351	27	0.592593	47	0.234043	0.35855	Up
LFNG	11997	20	0.25	21	0.571429	68	0.191176	0.380252	Up
LETM1	4093	43	0.581395	23	0.26087	68	0.838235	-0.577366	Down
LEPROTL1	753	39	0.615385	25	0.24	77	0.649351	-0.409351	Down
LASP1	266	52	0.173077	20	0.45	100	0.12	0.33	Normal
LAMP2	994	48	0.333333	24	0.541667	31	0.193548	0.348118	Up
LAMB1	5316	96	0.354167	33	0.848485	217	0.428571	0.419913	Up
KLF6	3020	125	0.296	31	0.580645	58	0.241379	0.339266	Up
KIF5B	1452	44	0.318182	21	0.52381	21	0.190476	0.333333	Up
KIF5B	2701	50	0.28	23	0.608696	30	0.2	0.408696	Up
JUN	181	201	0.323383	29	0.724138	31	0.258065	0.466073	Up
ITGA2	6638	41	0.341463	20	0.7	48	0.291667	0.408333	Up
IQGAP1	778	45	0.555556	22	0.772727	21	0.428571	0.344156	Up
IQGAP1	4311	67	0.507463	25	0.6	35	0.228571	0.371429	Up
INSIG1	2647	116	0.387931	37	0.648649	145	0.317241	0.331407	Up
INPP1	3666	49	0.244898	21	0.333333	22	0	0.333333	Up
IMP3	973	72	0.111111	23	0.391304	121	0.0247934	0.366511	Up
IL27RA	2316	45	0.377778	21	0.714286	72	0.263889	0.450397	Up
IFT20	703	25	0.2	21	0.47619	51	0.137255	0.338936	Up
HSPH1	1245	213	0.375587	53	0.603774	41	0.219512	0.384261	Up
HSPH1	2734	266	0.270677	60	0.516667	50	0.12	0.396667	Up
HSD17B7	517	56	0.285714	41	0.585366	56	0.232143	0.353223	Up
HSD17B10	730	68	0.382353	35	0.828571	263	0.357414	0.471157	Up
HS3ST1	1587	117	0.222222	51	0.627451	53	0.264151	0.3633	Up
HNRNPR	3116	56	0.196429	20	0.8	86	0.290698	0.509302	Up
HMGCR	1120	112	0.232143	45	0.577778	54	0.222222	0.355556	Up
HDAC2	386	60	0.216667	40	0.5	73	0.150685	0.349315	Up
HADHB	1908	69	0.289855	29	0.62069	147	0.272109	0.348581	Up
GTF2B	547	51	0.0784314	20	0.45	54	0.0555556	0.394444	Up
GPX3	292	70	0.371429	31	0.83871	249	0.405622	0.433087	Up
GPBP1L1	953	39	0.410256	29	0.655172	45	0.311111	0.344061	Up
GPBP1L1	1543	42	0.52381	29	0.275862	45	0.644444	-0.368582	Down
GORASP2	929	71	0.225352	27	0.592593	107	0.261682	0.33091	Up
GOLM1	2370	57	0.157895	30	0.5	145	0.151724	0.348276	Up
GOLM1	3658	35	0.171429	23	0.565217	87	0.229885	0.335332	Up
GNS	1650	71	0.323944	20	0.6	128	0.265625	0.334375	Up
GNS	1717	70	0.314286	21	0.571429	130	0.192308	0.379121	Up
GNG12	3628	38	0.210526	20	0.55	119	0.176471	0.373529	Up
GNB1	2283	45	0.288889	20	0.55	159	0.207547	0.342453	Up
GNAI2	3570	89	0.325843	33	0.727273	248	0.274194	0.453079	Up
GMPR2	1435	55	0.290909	20	0.65	96	0.21875	0.43125	Up
GID8	2364	39	0.564103	23	0.73913	88	0.25	0.48913	Up
GID8	3007	42	0.619048	23	0.434783	80	0.825	-0.390217	Down
FXYD5	476	44	0.340909	26	0.615385	99	0.242424	0.37296	Up
FSTL1	689	65	0.384615	22	0.681818	104	0.211538	0.47028	Up
FRMD6	578	89	0.202247	28	0.178571	21	0.52381	-0.345238	Down
FLNA	1015	76	0.328947	20	0.6	92	0.23913	0.36087	Up
FKBP3	711	84	0.238095	31	0.516129	205	0.180488	0.335641	Up
FEN1	1301	59	0.271186	28	0.535714	77	0.181818	0.353896	Up
FAT1	9967	63	0.15873	23	0.478261	58	0.137931	0.34033	Up
FASN	4238	148	0.371622	55	0.563636	78	0.230769	0.332867	Up
FASN	5243	178	0.44382	66	0.666667	101	0.326733	0.339934	Up
FAM49B	1759	53	0.396226	27	0.740741	96	0.34375	0.396991	Up
FAM204A	733	66	0.318182	25	0.64	143	0.216783	0.423217	Up
FAM118B	615	65	0.246154	23	0.608696	47	0.212766	0.39593	Up
FAM114A2	2364	53	0.169811	21	0.428571	43	0.0697674	0.358804	Up
EXOSC4	253	56	0.267857	28	0.607143	127	0.251969	0.355174	Up
ETF1	359	124	0.451613	52	0.788462	134	0.440299	0.348163	Up
ESD	335	97	0.175258	33	0.606061	332	0.26506	0.341	Up
ERP44	981	60	0.3	28	0.607143	94	0.276596	0.330547	Up
ERGIC3	383	60	0.2	29	0.482759	109	0.119266	0.363493	Up
ERGIC1	669	44	0.386364	29	0.655172	181	0.309392	0.34578	Up
ERGIC1	993	40	0.5	30	0.266667	177	0.59887	-0.332203	Down
ERAP1	2737	38	0.289474	20	0.55	25	0.12	0.43	Up
EPS8	661	75	0.426667	32	0.5625	51	0.176471	0.386029	Up
EPS8	2828	78	0.333333	38	0.605263	72	0.208333	0.39693	Up
EPCAM	724	20	0.1	22	0.409091	49	0.0612245	0.347866	Up
ENTPD7	504	98	0.214286	31	0.129032	28	0.464286	-0.335253	Down
ENTPD7	2475	122	0.532787	41	0.341463	37	0.702703	-0.361239	Down
ENSA	840	50	0.2	21	0.571429	78	0.217949	0.35348	Up
EMC4	886	75	0.266667	22	0.636364	124	0.282258	0.354106	Up
EMC2	745	83	0.433735	33	0.757576	67	0.38806	0.369516	Up
ELOVL6	200	59	0.237288	29	0.655172	74	0.256757	0.398416	Up
ELL	3591	42	0.238095	24	0.166667	26	0.5	-0.333333	Down
ELAVL1	342	83	0.228916	39	0.512821	133	0.112782	0.400039	Up
EIF5B	2016	49	0.346939	25	0.56	35	0.228571	0.331429	Up
EIF1B	347	62	0.451613	20	0.65	92	0.304348	0.345652	Up
EIF1AX	1692	85	0.176471	37	0.567568	162	0.209877	0.357691	Up
EI24	426	52	0.0961538	23	0.391304	122	0.057377	0.333927	Up
EHD4	4766	80	0.275	39	0.128205	21	0.47619	-0.347985	Down
EHD2	2111	74	0.527027	21	0.857143	232	0.49569	0.361453	Up
ECI2	1230	40	0.625	28	0.357143	129	0.697674	-0.340532	Down
ECHS1	243	195	0.358974	107	0.635514	582	0.302405	0.333109	Up
DYNC1H1	11150	48	0.229167	20	0.45	29	0.103448	0.346552	Up
DUSP5	1841	185	0.389189	113	0.230088	35	0.6	-0.369912	Down
DSE	560	46	0.217391	20	0.4	30	0.0666667	0.333333	Up
DNTTIP2	1264	74	0.310811	26	0.653846	41	0.268293	0.385553	Up
DNAJC3	670	60	0.15	30	0.466667	31	0.129032	0.337634	Up
DLST	1105	67	0.402985	23	0.521739	127	0.133858	0.387881	Up
DLST	2436	75	0.28	24	0.583333	148	0.22973	0.353604	Up
DHFR	353	67	0.0895522	26	0.5	214	0.126168	0.373832	Up
DERL1	868	40	0.125	22	0.409091	90	0.0666667	0.342424	Up
DDX42	855	24	0.0833333	21	0.428571	23	0.0869565	0.341615	Up
DDX24	1296	54	0.203704	35	0.6	59	0.220339	0.379661	Up
DDX24	2024	64	0.390625	40	0.725	67	0.38806	0.33694	Up
DDX18	1795	50	0.06	21	0.47619	65	0.123077	0.353114	Up
DDX17	4359	22	0.181818	22	0.545455	65	0.169231	0.376224	Up
DDB1	1589	60	0.45	25	0.64	99	0.282828	0.357172	Up
DCDC2	1538	61	0.0655738	22	0.5	51	0.117647	0.382353	Up
DCAF12	2424	62	0.145161	21	0.47619	45	0.0888889	0.387302	Up
DAZAP2	1313	52	0.384615	29	0.689655	134	0.19403	0.495625	Up
CXADR	2585	43	0.372093	30	0.6	21	0.238095	0.361905	Up
CTSV	435	145	0.57931	51	0.862745	264	0.503788	0.358957	Up
CTNNA1	3427	111	0.378378	62	0.564516	245	0.191837	0.372679	Up
CSE1L	2393	82	0.134146	22	0.5	129	0.131783	0.368217	Up
CRK	3097	38	0.368421	20	0.55	62	0.209677	0.340323	Up
COPS2	1867	82	0.45122	34	0.735294	80	0.3625	0.372794	Up
COPA	668	38	0.184211	22	0.5	31	0.129032	0.370968	Up
COL4A2	1052	32	0.34375	22	0.681818	99	0.323232	0.358586	Up
CNOT7	1319	43	0.162791	20	0.5	39	0.153846	0.346154	Up
CNOT1	7702	63	0.301587	20	0.7	62	0.306452	0.393548	Up
CMTR1	1791	44	0.204545	20	0.45	25	0.12	0.33	Normal
CMTR1	3149	68	0.514706	34	0.823529	36	0.472222	0.351307	Up
CLTC	2343	89	0.280899	30	0.7	52	0.307692	0.392308	Up
CLTC	2532	92	0.271739	28	0.535714	48	0.166667	0.369048	Up
CLTC	3246	107	0.364486	39	0.666667	69	0.318841	0.347826	Up
CLTC	4903	124	0.137097	45	0.377778	107	0.046729	0.331049	Up
CLPX	1864	43	0.44186	20	0.65	50	0.32	0.33	Normal
CLPX	2200	47	0.234043	20	0.6	49	0.204082	0.395918	Up
CLPTM1	994	44	0.113636	24	0.541667	94	0.138298	0.403369	Up
CHTOP	2180	68	0.264706	45	0.622222	103	0.291262	0.33096	Up
CHMP7	1440	66	0.484848	32	0.78125	28	0.392857	0.388393	Up
CHMP7	2075	62	0.596774	26	0.5	22	0.863636	-0.363636	Down
CETN2	403	68	0.5	25	0.8	231	0.38961	0.41039	Up
CERS4	976	74	0.337838	37	0.621622	141	0.255319	0.366302	Up
CDK2AP1	1103	58	0.155172	25	0.56	133	0.210526	0.349474	Up
CDK11B	2110	23	0.130435	21	0.333333	24	0	0.333333	Up
CDK1	1114	92	0.23913	32	0.46875	200	0.13	0.33875	Up
CDC42SE1	1144	66	0.363636	33	0.666667	85	0.247059	0.419608	Up
CDC42SE1	2615	46	0.282609	29	0.62069	68	0.264706	0.355984	Up
CDC42EP2	1330	51	0.45098	22	0.363636	21	0.714286	-0.350649	Down
CCT5	990	263	0.365019	120	0.6	461	0.262473	0.337527	Up
CCT4	2333	92	0.304348	36	0.5	201	0.164179	0.335821	Up
CCNB1	1648	55	0.145455	20	0.55	87	0.16092	0.38908	Up
CCNB1	1719	62	0.225806	21	0.428571	95	0.0736842	0.354887	Up
CAST	1476	62	0.209677	34	0.5	55	0.163636	0.336364	Up
CAPG	885	47	0.276596	26	0.653846	123	0.252033	0.401814	Up
C5	865	67	0.343284	20	0.5	20	0.15	0.35	Up
C5	3778	80	0.4875	32	0.71875	29	0.344828	0.373922	Up
C1S	2094	80	0.675	26	0.5	29	0.896552	-0.396552	Down
BUD31	389	74	0.256757	35	0.6	157	0.197452	0.402548	Up
BTG2	1485	47	0.319149	35	0.571429	22	0.227273	0.344156	Up
BTG1	95	130	0.253846	41	0.512195	61	0.131148	0.381048	Up
BRIX1	487	92	0.25	28	0.464286	65	0.0923077	0.371978	Up
BRCA1	4908	86	0.337209	24	0.625	23	0.26087	0.36413	Up
BIRC3	5377	256	0.121094	64	0.453125	20	0	0.453125	Up
BID	891	155	0.464516	50	0.72	64	0.375	0.345	Up
BHLHE40	332	120	0.2	45	0.555556	105	0.190476	0.365079	Up
BECN1	689	41	0.439024	26	0.692308	97	0.257732	0.434576	Up
BAG1	1615	76	0.513158	38	0.789474	73	0.369863	0.419611	Up
B4GALT5	3638	62	0.548387	22	0.681818	22	0.318182	0.363636	Up
B4GALT3	1874	55	0.345455	32	0.6875	29	0.344828	0.342672	Up
B3GNT2	3112	85	0.541176	22	0.363636	31	0.774194	-0.410557	Down
ATAD2	4732	54	0.166667	23	0.478261	24	0.0416667	0.436594	Up
APMAP	2367	25	0.52	25	0.64	76	0.289474	0.350526	Up
AP2B1	898	77	0.181818	26	0.0384615	142	0.408451	-0.369989	Down
AP2B1	1487	73	0.273973	28	0.535714	141	0.198582	0.337133	Up
ANXA7	879	72	0.305556	30	0.633333	145	0.282759	0.350575	Up
ANXA7	1439	72	0.138889	33	0.454545	145	0.117241	0.337304	Up
AMD1	3174	86	0.325581	31	0.548387	139	0.179856	0.368531	Up
AKIRIN1	793	52	0.5	23	0.217391	46	0.565217	-0.347826	Down
AIFM1	1434	53	0.528302	26	0.653846	55	0.309091	0.344755	Up
AGPAT3	7862	45	0.333333	20	0.6	89	0.258427	0.341573	Up
AEN	2794	93	0.451613	31	0.774194	55	0.4	0.374194	Up
ADRM1	298	67	0.149254	20	0.5	104	0.144231	0.355769	Up
ADK	1380	68	0.397059	25	0.72	174	0.385057	0.334943	Up
ACTR2	530	77	0.337662	21	0.666667	58	0.224138	0.442529	Up
ACSL1	2458	57	0.333333	20	0.65	41	0.317073	0.332927	Up
ACSL1	3318	66	0.469697	27	0.111111	52	0.576923	-0.465812	Down
ACLY	3607	71	0.239437	24	0.0416667	101	0.415842	-0.374175	Down
ACLY	3728	96	0.3125	37	0.621622	117	0.25641	0.365211	Up
AARSD1	544	45	0.333333	22	0.727273	116	0.224138	0.503135	Up
AARS	572	51	0.509804	27	0.703704	81	0.320988	0.382716	Up
AARS	2047	65	0.307692	30	0.533333	100	0.12	0.413333	Up
SCG5	608			20	0.4	103	0.0679612	0.332039	Up

## Sheet: Table S6
Significantly changed m6A site (ST-∆7 vs ST-wt)
transcript_id	transcript_position	n_reads_wt	mod_ratio_wt	n_reads_delta7	mod_ratio_delta7	n_reads_mock	mod_ratio_mock	differ	Group
YME1L1	2127	52	0.211538	20	0.55	70	0.214286	0.338462	Up
WSB2	520	54	0.555556	21	0.142857	51	0.54902	-0.412698	Down
WDR48	1830	27	0.259259	20	0.6	23	0.217391	0.340741	Up
WDR43	1227	23	0.130435	26	0.576923			0.446488	Up
VWA5A	797	40	0.425	26	0.769231			0.344231	Up
VPS35	2327	43	0.0930233	20	0.5	126	0.142857	0.406977	Up
USP14	2567	64	0.140625	22	0.5	67	0.0895522	0.359375	Up
USO1	2248	44	0.204545	25	0.6	30	0.4	0.395455	Up
USO1	3079	47	0.255319	26	0.615385	37	0.351351	0.360065	Up
UNC93B1	439	163	0.374233	64	0.734375	61	0.393443	0.360142	Up
UGDH	506	43	0.418605	22	0.0454545	69	0.376812	-0.37315	Down
UCHL3	215	61	0.344262	34	0.676471	94	0.361702	0.332208	Up
UBE2V1	744	91	0.362637	43	0.72093	107	0.523364	0.358293	Up
UBE2N	469	117	0.34188	55	0.672727	259	0.3861	0.330847	Up
UBE2K	712	54	0.148148	23	0.478261	76	0.171053	0.330113	Up
UAP1	1993	42	0.547619	20	0.9	24	0.666667	0.352381	Up
TTYH3	4689	42	0.333333	20	0.7	75	0.333333	0.366667	Up
TRA2B	2193	103	0.398058	30	0.8	153	0.437908	0.401942	Up
TPMT	521	42	0.119048	25	0.56	124	0.193548	0.440952	Up
TOP2A	3052	90	0.0888889	23	0.434783	37	0.135135	0.345894	Up
TOP2A	4922	104	0.442308	20	0.8	60	0.533333	0.357692	Up
TOMM20	1683	81	0.0987654	25	0.44	202	0.217822	0.341235	Up
TOB1	128	57	0.403509	20	0.75			0.346491	Up
TOB1	596	59	0.20339	20	0.6			0.39661	Up
TNPO3	3636	61	0.311475	20	0.65	75	0.346667	0.338525	Up
TNPO1	1874	52	0.25	22	0.590909	28	0.25	0.340909	Up
TNFSF13B	1209	82	0.390244	38	0.763158			0.372914	Up
TNFRSF1A	433	28	0.321429	22	0.681818	50	0.34	0.36039	Up
TMX1	879	63	0.142857	27	0.518519	69	0.26087	0.375661	Up
TMEM123	2210	66	0.378788	25	0.8	53	0.320755	0.421212	Up
TMEM115	2089	64	0.5	24	0.833333	74	0.581081	0.333333	Up
TMBIM4	354	43	0.255814	23	0.608696	42	0.214286	0.352882	Up
THBS3	1928	59	0.254237	32	0.59375	136	0.360294	0.339513	Up
TGIF1	1587	61	0.327869	24	0.666667	92	0.163043	0.338798	Up
TGFB1	725	24	0.25	21	0.619048	53	0.188679	0.369048	Up
TAX1BP1	383	64	0.203125	35	0.542857	49	0.244898	0.339732	Up
TAF7	157	44	0.181818	22	0.545455	69	0.434783	0.363636	Up
SYPL1	627	92	0.304348	41	0.707317	222	0.306306	0.402969	Up
SUPT16H	3613	51	0.392157	20	0.75	84	0.369048	0.357843	Up
SUMF1	439	47	0.170213	20	0.55	117	0.162393	0.379787	Up
SUMF1	1860	55	0.0909091	21	0.47619	154	0.155844	0.385281	Up
STX11	1987	92	0.271739	35	0.628571			0.356832	Up
SRP9	1192	68	0.367647	22	0.772727	102	0.401961	0.40508	Up
SRP72	3179	73	0.191781	31	0.548387	114	0.166667	0.356606	Up
SRP54	1725	59	0.220339	34	0.558824	62	0.225806	0.338485	Up
SOD3	1675	98	0.132653	39	0.512821	162	0.185185	0.380167	Up
SNX1	1817	54	0.0925926	22	0.636364	93	0.182796	0.543771	Up
SNRNP40	427	41	0.268293	25	0.64	85	0.305882	0.371707	Up
SMARCA5	2044	56	0.0892857	23	0.434783	38	0.131579	0.345497	Up
SLC5A6	2602	65	0.307692	20	0.65	84	0.297619	0.342308	Up
SLC38A2	4549	88	0.329545	39	0.692308	44	0.363636	0.362762	Up
SLC29A1	872	35	0.114286	25	0.48	113	0.353982	0.365714	Up
SIGMAR1	859	43	0.232558	28	0.571429	94	0.255319	0.33887	Up
SIGMAR1	950	52	0.153846	26	0.538462	117	0.205128	0.384615	Up
SF3B4	1571	68	0.147059	36	0.527778	101	0.0990099	0.380719	Up
SF3B1	3757	98	0.27551	36	0.694444	83	0.349398	0.418934	Up
SCD	369	116	0.396552	30	0.8	76	0.434211	0.403448	Up
RSL1D1	1460	115	0.208696	40	0.575	199	0.246231	0.366304	Up
RPAP3	318	40	0.075	20	0.5	25	0.4	0.425	Up
RNF181	44	42	0.357143	20	0.7	126	0.396825	0.342857	Up
REPIN1	3421	61	0.196721	21	0.761905	119	0.235294	0.565183	Up
RDH11	2878	35	0.428571	21	0.809524	58	0.534483	0.380952	Up
RBMS1	2874	58	0.137931	24	0.541667			0.403736	Up
RBM19	3040	34	0.117647	21	0.47619	47	0.255319	0.358543	Up
RAI14	3935	62	0.0483871	24	0.416667	66	0.0757576	0.36828	Up
RAD23B	1587	58	0.172414	27	0.555556	82	0.268293	0.383142	Up
RAD23B	1694	56	0.321429	28	0.714286	83	0.180723	0.392857	Up
RAD23A	1280	95	0.263158	37	0.594595	87	0.310345	0.331437	Up
RAB3D	2323	35	0.285714	21	0.619048	67	0.268657	0.333333	Up
RAB3D	3083	27	0.259259	22	0.590909	55	0.327273	0.33165	Up
PWP1	1751	94	0.265957	33	0.666667	154	0.428571	0.400709	Up
PWP1	1760	87	0.287356	29	0.655172	148	0.344595	0.367816	Up
PUM3	1778	46	0.130435	20	0.5	48	0.0833333	0.369565	Up
PTMS	1300	91	0.285714	50	0.62	244	0.29918	0.334286	Up
PSRC1	1656	66	0.287879	23	0.652174	81	0.320988	0.364295	Up
PSEN1	1305	41	0.292683	21	0.714286	34	0.352941	0.421603	Up
PRPF8	6163	64	0.0625	22	0.409091	62	0.016129	0.346591	Up
PRKAR1A	2443	47	0.170213	21	0.52381	184	0.25	0.353597	Up
PPP2CB	573	86	0.139535	31	0.483871	92	0.282609	0.344336	Up
PPP1CB	1264	82	0.231707	26	0.576923	168	0.321429	0.345216	Up
PPIL3	1446	44	0.318182	21	0.666667	53	0.45283	0.348485	Up
POFUT2	1720	37	0.162162	22	0.5	77	0.233766	0.337838	Up
PLXNB2	4041	71	0.126761	27	0.518519	193	0.150259	0.391758	Up
PLOD3	3044	48	0.145833	20	0.55	53	0.132075	0.404167	Up
PLAA	2475	33	0.121212	20	0.55	55	0.254545	0.428788	Up
PI4K2B	4307	96	0.177083	27	0.555556			0.378472	Up
PHAX	973	39	0.487179	25	0.84	69	0.391304	0.352821	Up
PHAX	1458	30	0.3	20	0.65	62	0.274194	0.35	Up
PGD	806	53	0.0566038	20	0.45	93	0.150538	0.393396	Up
PES1	2128	65	0.276923	25	0.64	86	0.406977	0.363077	Up
PDZK1IP1-2	465	57	0.175439	34	0.558824	334	0.185629	0.383385	Up
PDHX	2182	65	0.338462	27	0.703704	108	0.444444	0.365242	Up
PCK2	640	30	0.133333	23	0.478261	36	0.111111	0.344928	Up
PARP8	2819	79	0.341772	20	0.7	24	0.375	0.358228	Up
PARP14	5606	171	0.239766	64	0.578125			0.338359	Up
PAFAH1B2	2422	28	0.25	20	0.65	79	0.202532	0.4	Up
OCIAD1	793	42	0.214286	30	0.6	93	0.290323	0.385714	Up
NUDCD1	552	53	0.358491	23	0.782609	84	0.464286	0.424118	Up
NUDC	196	65	0.138462	44	0.477273	146	0.10274	0.338811	Up
NUCB2	730	57	0.333333	23	0.695652	75	0.52	0.362319	Up
NUCB2	980	59	0.135593	30	0.5	81	0.197531	0.364407	Up
NPLOC4	2028	45	0.6	23	0.217391	70	0.571429	-0.382609	Down
NOP16	167	52	0.153846	28	0.5	141	0.191489	0.346154	Up
NFYC	2228	32	0.0625	21	0.428571	49	0.163265	0.366071	Up
NFYC	2354	35	0.257143	20	0.75	56	0.160714	0.492857	Up
NDUFS6	835	51	0.176471	27	0.555556	131	0.290076	0.379085	Up
NDRG1	2444	65	0.307692	23	0.695652	184	0.271739	0.38796	Up
NBN	1677	95	0.189474	44	0.522727			0.333254	Up
MTFR1	1056	37	0.243243	23	0.608696	48	0.1875	0.365452	Up
MRPL44	285	30	0.133333	21	0.571429	59	0.305085	0.438095	Up
MNAT1	567	45	0.111111	22	0.454545	51	0.196078	0.343434	Up
MGAT2	295	75	0.56	32	0.9375	71	0.690141	0.3775	Up
MFAP1	1438	33	0.121212	21	0.52381	52	0.153846	0.402597	Up
MESDC2	322	70	0.157143	37	0.513514	162	0.12963	0.356371	Up
MED4	874	50	0.06	22	0.409091	63	0.190476	0.349091	Up
MEA1	503	52	0.134615	34	0.470588	176	0.244318	0.335973	Up
MARS	572	68	0.367647	34	0.705882	109	0.440367	0.338235	Up
MAPK6	579	52	0.384615	21	0.761905	36	0.444444	0.377289	Up
MAP4	5923	63	0.269841	25	0.64	69	0.434783	0.370159	Up
MAL2	1488	38	0.131579	21	0.47619	142	0.253521	0.344612	Up
LYAR	1407	46	0.26087	20	0.6	57	0.263158	0.33913	Up
LRPAP1	500	53	0.188679	32	0.53125	205	0.282927	0.342571	Up
LOXL2	77	68	0.0882353	22	0.454545	330	0.151515	0.36631	Up
LONP2	1957	46	0.152174	25	0.52	131	0.251908	0.367826	Up
LOC100623720	2213	64	0.328125	21	0.761905	129	0.333333	0.43378	Up
LOC100517129	289	40	0.35	29	0.724138	20	0.25	0.374138	Up
LOC100156073	273	65	0.169231	22	0.5			0.330769	Up
LOC100127131	1735	72	0.277778	22	0.727273	156	0.352564	0.449495	Up
LMAN1	1103	71	0.169014	23	0.565217	43	0.27907	0.396203	Up
LMAN1	1221	77	0.285714	27	0.62963	48	0.416667	0.343915	Up
LEPROTL1	753	39	0.615385	25	0.24	77	0.649351	-0.375385	Down
LAMB1	1769	45	0.266667	20	0.6	118	0.40678	0.333333	Up
LAMB1	5316	96	0.354167	33	0.848485	217	0.428571	0.494318	Up
JUN	181	201	0.323383	29	0.724138	31	0.258065	0.400755	Up
ITGA2	6638	41	0.341463	20	0.7	48	0.291667	0.358537	Up
IRAK2	2338	80	0.05	33	0.393939			0.343939	Up
IQGAP1	2877	60	0.0833333	24	0.416667	27	0.148148	0.333333	Up
IPO7	2614	44	0.181818	21	0.714286			0.532468	Up
IL4R	998	48	0.208333	24	0.583333	35	0.4	0.375	Up
IL27RA	2316	45	0.377778	21	0.714286	72	0.263889	0.336508	Up
IL1A	3422	30	0.233333	115	0.565217	51	0.294118	0.331884	Up
IFIH1	1745	137	0.321168	49	0.653061			0.331893	Up
IDH3G	1146	63	0.126984	23	0.521739	141	0.198582	0.394755	Up
IDH3A	1645	65	0	21	0.333333	107	0.0560748	0.333333	Up
IARS	3483	55	0.0545455	23	0.521739	77	0.207792	0.467194	Up
HSD17B10	730	68	0.382353	35	0.828571	263	0.357414	0.446218	Up
HS3ST1	1587	117	0.222222	51	0.627451	53	0.264151	0.405229	Up
HNRNPR	3116	56	0.196429	20	0.8	86	0.290698	0.603571	Up
HMGCR	1120	112	0.232143	45	0.577778	54	0.222222	0.345635	Up
HCAR2	1260	81	0.320988	28	0.678571			0.357584	Up
HADHB	1908	69	0.289855	29	0.62069	147	0.272109	0.330835	Up
GTF2H1	2313	42	0.5	20	0.9	44	0.613636	0.4	Up
GTF2F2	1082	60	0.133333	21	0.52381	98	0.234694	0.390476	Up
GTF2B	547	51	0.0784314	20	0.45	54	0.0555556	0.371569	Up
GPX3	292	70	0.371429	31	0.83871	249	0.405622	0.467281	Up
GORASP2	929	71	0.225352	27	0.592593	107	0.261682	0.36724	Up
GOLM1	2370	57	0.157895	30	0.5	145	0.151724	0.342105	Up
GOLM1	3658	35	0.171429	23	0.565217	87	0.229885	0.393789	Up
GNG12	3628	38	0.210526	20	0.55	119	0.176471	0.339474	Up
GNAI3	1782	54	0.462963	30	0.833333	89	0.516854	0.37037	Up
GNAI2	3570	89	0.325843	33	0.727273	248	0.274194	0.40143	Up
GMPS	623	88	0.284091	26	0.653846	65	0.353846	0.369755	Up
GMPR2	1435	55	0.290909	20	0.65	96	0.21875	0.359091	Up
GMPR	818	50	0.34	25	0			-0.34	Down
GLMP	1407	38	0.736842	22	0.363636	75	0.586667	-0.373206	Down
GFPT1	882	40	0.175	26	0.576923	29	0.275862	0.401923	Up
GBP2	1420	111	0.135135	64	0.46875			0.333615	Up
GATAD2A	3574	32	0.25	22	0.590909	53	0.301887	0.340909	Up
FRMD6	4865	106	0.0943396	26	0.461538	47	0.212766	0.367199	Up
FILIP1L	12515	142	0.359155	34	0.705882	22	0.5	0.346727	Up
FAM49B	1759	53	0.396226	27	0.740741	96	0.34375	0.344514	Up
FAM118B	615	65	0.246154	23	0.608696	47	0.212766	0.362542	Up
EXOSC8	619	44	0.454545	21	0.857143	70	0.542857	0.402597	Up
EXOSC4	253	56	0.267857	28	0.607143	127	0.251969	0.339286	Up
ETF1	359	124	0.451613	52	0.788462	134	0.440299	0.336849	Up
ETF1	3150	73	0.0821918	24	0.416667	61	0.196721	0.334475	Up
ESD	335	97	0.175258	33	0.606061	332	0.26506	0.430803	Up
ERGIC3	505	62	0.290323	37	0.621622	109	0.302752	0.331299	Up
ENSA	840	50	0.2	21	0.571429	78	0.217949	0.371429	Up
EMC4	886	75	0.266667	22	0.636364	124	0.282258	0.369697	Up
ELOVL6	200	59	0.237288	29	0.655172	74	0.256757	0.417884	Up
ELOVL6	436	61	0.47541	29	0.827586	81	0.530864	0.352176	Up
EIF1AX	1692	85	0.176471	37	0.567568	162	0.209877	0.391097	Up
EI24	1989	51	0.372549	24	0.708333	142	0.464789	0.335784	Up
EHD2	2111	74	0.527027	21	0.857143	232	0.49569	0.330116	Up
EDEM1	5435	28	0.392857	24	0.875	37	0.72973	0.482143	Up
DZIP1	2981	47	0.319149	25	0.68	145	0.406897	0.360851	Up
DZIP1	3388	53	0.396226	24	0.75	153	0.522876	0.353774	Up
DNTTIP2	1264	74	0.310811	26	0.653846	41	0.268293	0.343035	Up
DHX58	1366	88	0.227273	47	0.617021			0.389749	Up
DHFR	353	67	0.0895522	26	0.5	214	0.126168	0.410448	Up
DDX42	855	24	0.0833333	21	0.428571	23	0.0869565	0.345238	Up
DDX24	1296	54	0.203704	35	0.6	59	0.220339	0.396296	Up
DDX24	2024	64	0.390625	40	0.725	67	0.38806	0.334375	Up
DDX21	3943	189	0.338624	41	0.756098	179	0.458101	0.417473	Up
DDX18	1795	50	0.06	21	0.47619	65	0.123077	0.41619	Up
DDX17	4359	22	0.181818	22	0.545455	65	0.169231	0.363636	Up
DCDC2	1538	61	0.0655738	22	0.5	51	0.117647	0.434426	Up
DCAF12	2424	62	0.145161	21	0.47619	45	0.0888889	0.331029	Up
CTNNB1	3618	83	0.277108	41	0.609756	165	0.321212	0.332648	Up
CSE1L	2393	82	0.134146	22	0.5	129	0.131783	0.365854	Up
CREB3	1806	56	0.125	28	0.464286	124	0.16129	0.339286	Up
COL4A2	1052	32	0.34375	22	0.681818	99	0.323232	0.338068	Up
CNOT7	1319	43	0.162791	20	0.5	39	0.153846	0.337209	Up
CNOT2	1236	34	0.117647	26	0.461538	55	0.2	0.343891	Up
CNOT1	7702	63	0.301587	20	0.7	62	0.306452	0.398413	Up
CLTC	2343	89	0.280899	30	0.7	52	0.307692	0.419101	Up
CLPX	2200	47	0.234043	20	0.6	49	0.204082	0.365957	Up
CLPTM1L	1882	71	0.450704	29	0.793103	151	0.490066	0.342399	Up
CLPTM1	129	42	0.166667	23	0.521739	76	0.289474	0.355072	Up
CLPTM1	994	44	0.113636	24	0.541667	94	0.138298	0.42803	Up
CHTOP	2180	68	0.264706	45	0.622222	103	0.291262	0.357516	Up
CHSY1	2585	29	0.37931	20	0.8	20	0.6	0.42069	Up
CDK2AP1	1103	58	0.155172	25	0.56	133	0.210526	0.404828	Up
CDH6	3197	68	0.25	22	0.590909	164	0.341463	0.340909	Up
CDC42SE1	2615	46	0.282609	29	0.62069	68	0.264706	0.338081	Up
CDC40	2975	37	0.243243	22	0.590909			0.347666	Up
CDC40	3381	38	0.263158	22	0.681818			0.41866	Up
CDC40	3716	37	0.378378	21	0.714286			0.335907	Up
CDC34	544	72	0.263889	42	0.619048	170	0.311765	0.355159	Up
CCNB1	1648	55	0.145455	20	0.55	87	0.16092	0.404545	Up
CAPG	885	47	0.276596	26	0.653846	123	0.252033	0.37725	Up
CAB39L	1757	37	0.108108	28	0.464286			0.356178	Up
C5	2510	56	0.178571	21	0.52381			0.345238	Up
C1R	2403	75	0.32	24	0.666667	37	0.459459	0.346667	Up
C1H15orf48	436	56	0.125	37	0.459459	21	0.142857	0.334459	Up
C17H8orf4	731	58	0.706897	24	0.375			-0.331897	Down
BUD31	389	74	0.256757	35	0.6	157	0.197452	0.343243	Up
BOP1	526	45	0.155556	27	0.555556	61	0.229508	0.4	Up
BIRC3	5377	256	0.121094	64	0.453125	20	0	0.332031	Up
BHLHE40	332	120	0.2	45	0.555556	105	0.190476	0.355556	Up
BCCIP	1207	49	0.387755	27	0.740741	144	0.513889	0.352986	Up
BCAR3	4421	34	0.294118	21	0.666667	22	0.5	0.372549	Up
B4GALT3	1823	55	0.163636	32	0.59375	29	0.344828	0.430114	Up
B4GALT3	1874	55	0.345455	32	0.6875	29	0.344828	0.342045	Up
ATP6AP2	1065	61	0.0983607	31	0.451613	162	0.209877	0.353252	Up
ASAH1	1409	29	0.344828	23	0.73913	103	0.504854	0.394303	Up
ARPC1A	322	119	0.386555	46	0.717391	185	0.4	0.330837	Up
APMAP	2763	30	0.166667	29	0.517241	82	0.365854	0.350575	Up
AP2B1	765	73	0.178082	24	0.541667	135	0.214815	0.363584	Up
ANTXR2	3443	57	0.77193	25	0.44	25	0.76	-0.33193	Down
ALDH7A1	3156	50	0.04	20	0.4	109	0.0825688	0.36	Up
AGRN	5783	75	0.253333	25	0.6	100	0.32	0.346667	Up
ADRM1	298	67	0.149254	20	0.5	104	0.144231	0.350746	Up
ACSS2	1953	22	0.0454545	20	0.4	41	0.317073	0.354545	Up
ACSL1	3318	66	0.469697	27	0.111111	52	0.576923	-0.358586	Down
ABHD11	607	44	0.340909	29	0.689655	150	0.36	0.348746	Up
AARSD1	544	45	0.333333	22	0.727273	116	0.224138	0.393939	Up

## Sheet: Table S7
m6A modification ratio of TGEV
transcript_id	transcript_position	n_reads_wt	mod_ratio_wt	n_reads_delta7	mod_ratio_delta7
NC_038861.1	51	27	0.185185	100	0.24
NC_038861.1	92	26	0.153846	116	0.241379
NC_038861.1	131	23	0.130435	95	0.105263
NC_038861.1	271	26	0	105	0
NC_038861.1	325	27	0	119	0
NC_038861.1	351	26	0.230769	106	0.0377358
NC_038861.1	462	25	0.04	106	0.198113
NC_038861.1	532	28	0	117	0.017094
NC_038861.1	550	27	0.222222	100	0.22
NC_038861.1	588	29	0.172414	118	0.347458
NC_038861.1	609	29	0.137931	108	0.0925926
NC_038861.1	615	28	0.142857	108	0.111111
NC_038861.1	685	28	0.0357143	112	0.125
NC_038861.1	711	24	0.0833333	111	0.0810811
NC_038861.1	729	28	0.0357143	105	0.0380952
NC_038861.1	770	24	0.0416667	99	0.030303
NC_038861.1	790	27	0	115	0.0173913
NC_038861.1	806	30	0	118	0.0254237
NC_038861.1	843	28	0	107	0.046729
NC_038861.1	864	28	0.107143	114	0.0789474
NC_038861.1	877	28	0	96	0.0104167
NC_038861.1	903	29	0.206897	120	0.175
NC_038861.1	978	29	0.413793	114	0.464912
NC_038861.1	999	27	0	113	0.0707965
NC_038861.1	1070	27	0.333333	109	0.174312
NC_038861.1	1082	27	0.259259	118	0.0932203
NC_038861.1	1256	32	0.0625	125	0.064
NC_038861.1	1274	29	0.0689655	108	0.0462963
NC_038861.1	1321	30	0	127	0.00787402
NC_038861.1	1469	30	0.3	110	0.2
NC_038861.1	1614	31	0.0645161	112	0.0803571
NC_038861.1	1641	34	0.0588235	115	0.0347826
NC_038861.1	1665	33	0	109	0
NC_038861.1	1792	35	0.0285714	108	0.111111
NC_038861.1	1883	39	0.25641	111	0.45045
NC_038861.1	1895	37	0.0810811	100	0.07
NC_038861.1	1901	39	0.102564	114	0.00877193
NC_038861.1	1920	34	0.294118	106	0.509434
NC_038861.1	2040	41	0	112	0
NC_038861.1	2076	36	0.0277778	106	0.141509
NC_038861.1	2125	41	0	114	0.0175439
NC_038861.1	2185	38	0.368421	107	0.654206
NC_038861.1	2299	42	0	101	0.029703
NC_038861.1	2316	39	0.102564	102	0.382353
NC_038861.1	2396	40	0.025	91	0.0659341
NC_038861.1	2418	45	0.0222222	103	0.00970874
NC_038861.1	2574	47	0	97	0
NC_038861.1	2660	41	0.0243902	71	0.028169
NC_038861.1	2687	42	0.047619	63	0
NC_038861.1	2713	43	0.348837	78	0.435897
NC_038861.1	2760	41	0	72	0
NC_038861.1	2794	47	0.255319	72	0.277778
NC_038861.1	2809	48	0.0833333	74	0.148649
NC_038861.1	2827	49	0	77	0.025974
NC_038861.1	2835	49	0.102041	67	0.179104
NC_038861.1	2890	49	0.142857	83	0.337349
NC_038861.1	2955	49	0.163265	83	0.216867
NC_038861.1	2960	50	0.08	85	0.152941
NC_038861.1	3019	49	0.0816327	84	0.0952381
NC_038861.1	3036	48	0.0208333	78	0.0128205
NC_038861.1	3050	52	0.25	79	0.202532
NC_038861.1	3136	51	0.117647	71	0.28169
NC_038861.1	3165	49	0.0204082	61	0
NC_038861.1	3178	55	0.527273	75	0.573333
NC_038861.1	3201	55	0.0363636	67	0.119403
NC_038861.1	3380	64	0.203125	60	0.166667
NC_038861.1	3404	63	0.015873	53	0
NC_038861.1	3447	62	0	55	0.0363636
NC_038861.1	3474	60	0.05	53	0.0377358
NC_038861.1	3511	63	0.126984	50	0.56
NC_038861.1	3542	62	0.016129	43	0
NC_038861.1	3681	63	0.15873	48	0.0416667
NC_038861.1	3690	64	0	49	0
NC_038861.1	3754	66	0.515152	41	0.560976
NC_038861.1	3850	66	0.363636	43	0.44186
NC_038861.1	3894	69	0.376812	46	0.391304
NC_038861.1	3909	74	0	46	0.0434783
NC_038861.1	3957	66	0.0606061	39	0.0512821
NC_038861.1	4000	68	0	42	0
NC_038861.1	4066	79	0.341772	47	0.680851
NC_038861.1	4099	75	0	48	0.0208333
NC_038861.1	4154	75	0.0666667	40	0.125
NC_038861.1	4168	82	0	45	0.0444444
NC_038861.1	4174	78	0.0128205	47	0.106383
NC_038861.1	4201	74	0.351351	46	0.434783
NC_038861.1	4224	80	0	47	0.0425532
NC_038861.1	4272	72	0.0972222	40	0.025
NC_038861.1	4303	79	0.101266	42	0.0952381
NC_038861.1	4351	76	0.0526316	32	0.09375
NC_038861.1	4390	85	0.0352941	44	0.0681818
NC_038861.1	4442	83	0	45	0
NC_038861.1	4473	85	0.0588235	43	0.0697674
NC_038861.1	4549	80	0.0625	38	0.105263
NC_038861.1	4563	78	0.115385	34	0.147059
NC_038861.1	4582	86	0.0697674	42	0.0952381
NC_038861.1	4631	87	0	40	0
NC_038861.1	4666	82	0.0731707	30	0.0333333
NC_038861.1	4673	87	0	36	0.0555556
NC_038861.1	4697	85	0.0705882	32	0.125
NC_038861.1	4707	84	0.0119048	35	0.0857143
NC_038861.1	4737	81	0.197531	27	0.148148
NC_038861.1	4751	90	0.0111111	37	0
NC_038861.1	4809	91	0	36	0
NC_038861.1	4836	76	0.0526316	35	0.142857
NC_038861.1	4841	87	0.045977	34	0
NC_038861.1	4852	85	0.164706	32	0.625
NC_038861.1	4881	85	0.0235294	33	0
NC_038861.1	4896	91	0	31	0
NC_038861.1	5063	81	0.0246914	20	0.05
NC_038861.1	5067	75	0.08	25	0.2
NC_038861.1	5110	93	0.0322581	30	0.0333333
NC_038861.1	5174	91	0.043956	28	0.107143
NC_038861.1	5257	93	0.0967742	30	0.0666667
NC_038861.1	5265	96	0.09375	30	0.266667
NC_038861.1	5274	96	0.0208333	27	0
NC_038861.1	5316	95	0.263158	28	0.321429
NC_038861.1	5347	88	0.0795455	31	0.0322581
NC_038861.1	5390	105	0	32	0
NC_038861.1	5523	111	0	25	0
NC_038861.1	5553	112	0	28	0
NC_038861.1	5604	108	0.0462963	25	0.08
NC_038861.1	5653	107	0.00934579
NC_038861.1	5671	111	0.0720721	22	0.0909091
NC_038861.1	5691	120	0	28	0
NC_038861.1	5725	117	0.0683761	27	0.0740741
NC_038861.1	5757	124	0	27	0.148148
NC_038861.1	5790	111	0.0630631	26	0.115385
NC_038861.1	5905	131	0.00763359	26	0.269231
NC_038861.1	5962	120	0.00833333	22	0
NC_038861.1	5970	128	0.132812	25	0.24
NC_038861.1	5974	119	0	20	0
NC_038861.1	5998	135	0	26	0
NC_038861.1	6071	136	0	25	0
NC_038861.1	6222	125	0.104
NC_038861.1	6234	122	0.0901639
NC_038861.1	6238	107	0.00934579	21	0
NC_038861.1	6285	145	0.0896552	25	0.08
NC_038861.1	6454	152	0.0263158	27	0.0740741
NC_038861.1	6477	142	0.0140845	25	0
NC_038861.1	6503	146	0.273973	23	0.521739
NC_038861.1	6515	150	0.00666667	25	0
NC_038861.1	6557	139	0.028777
NC_038861.1	6601	144	0.00694444	21	0.047619
NC_038861.1	6621	151	0.245033	24	0.291667
NC_038861.1	6645	154	0.11039	27	0.111111
NC_038861.1	6694	156	0.00641026	29	0
NC_038861.1	6698	160	0.075	27	0.148148
NC_038861.1	6798	151	0.139073	30	0.1
NC_038861.1	6811	154	0.0649351	25	0.28
NC_038861.1	6864	149	0.174497	27	0.222222
NC_038861.1	6963	175	0	26	0
NC_038861.1	6981	159	0.081761	21	0.285714
NC_038861.1	7182	190	0	29	0.0689655
NC_038861.1	7236	171	0.0350877	24	0
NC_038861.1	7253	190	0.236842	31	0.483871
NC_038861.1	7289	191	0.115183	31	0.0322581
NC_038861.1	7370	194	0.0103093	32	0.1875
NC_038861.1	7510	209	0	35	0
NC_038861.1	7611	194	0.0979381	36	0.222222
NC_038861.1	7674	218	0.00458716	36	0
NC_038861.1	7695	211	0.327014	36	0.25
NC_038861.1	7760	219	0.3379	37	0.486486
NC_038861.1	7786	206	0.00970874	31	0
NC_038861.1	7908	227	0.14978	46	0.108696
NC_038861.1	8037	216	0.0277778	44	0.0909091
NC_038861.1	8064	240	0.00833333	43	0
NC_038861.1	8095	234	0.0982906	47	0.12766
NC_038861.1	8117	233	0.00858369	40	0.05
NC_038861.1	8190	243	0.135802	45	0.2
NC_038861.1	8272	254	0.129921	50	0.06
NC_038861.1	8280	257	0.07393	46	0.282609
NC_038861.1	8286	254	0.00787402	50	0
NC_038861.1	8325	267	0	48	0
NC_038861.1	8439	267	0.179775	48	0.375
NC_038861.1	8466	256	0.0117188	37	0.108108
NC_038861.1	8510	274	0	48	0
NC_038861.1	8518	198	0.0505051	31	0
NC_038861.1	8619	228	0.372807	41	0.634146
NC_038861.1	8641	267	0.0262172	45	0.0444444
NC_038861.1	8688	286	0.132867	54	0.259259
NC_038861.1	8724	272	0.0845588	48	0.270833
NC_038861.1	8741	290	0.0241379	54	0.037037
NC_038861.1	8787	295	0	55	0
NC_038861.1	8835	292	0.157534	53	0.339623
NC_038861.1	8880	287	0.0731707	52	0
NC_038861.1	8897	247	0.263158	33	0.242424
NC_038861.1	8901	266	0.0150376	46	0
NC_038861.1	9018	318	0	57	0
NC_038861.1	9067	309	0.00647249	58	0
NC_038861.1	9130	311	0.202572	55	0.0545455
NC_038861.1	9234	339	0	57	0
NC_038861.1	9244	332	0.319277	59	0.355932
NC_038861.1	9282	347	0	56	0
NC_038861.1	9442	342	0.315789	49	0.306122
NC_038861.1	9609	362	0.0331492	55	0.127273
NC_038861.1	9650	353	0.0254958	50	0.04
NC_038861.1	9654	376	0.00265957	57	0
NC_038861.1	9667	375	0.357333	58	0.0689655
NC_038861.1	9707	374	0.139037	57	0.140351
NC_038861.1	9748	361	0.0969529	59	0.0677966
NC_038861.1	9890	315	0.244444	39	0.487179
NC_038861.1	9899	359	0.00278552	52	0
NC_038861.1	10027	388	0.115979	51	0.470588
NC_038861.1	10079	396	0.0808081	50	0.08
NC_038861.1	10101	393	0.109415	54	0.0925926
NC_038861.1	10146	422	0	56	0
NC_038861.1	10167	353	0.0481586	44	0
NC_038861.1	10243	407	0.012285	50	0.04
NC_038861.1	10268	384	0.192708	53	0.245283
NC_038861.1	10290	437	0.00228833	59	0
NC_038861.1	10310	419	0.119332	56	0.285714
NC_038861.1	10321	423	0.0496454	56	0.0535714
NC_038861.1	10328	417	0.309353	51	0.235294
NC_038861.1	10335	420	0.0238095	51	0.0392157
NC_038861.1	10359	427	0.362998	53	0.622642
NC_038861.1	10473	442	0.28733	54	0.277778
NC_038861.1	10560	370	0	39	0
NC_038861.1	10577	431	0.148492	57	0.245614
NC_038861.1	10615	462	0.554113	57	0.614035
NC_038861.1	10628	424	0.0542453	58	0.155172
NC_038861.1	10635	477	0.00838574	57	0.0526316
NC_038861.1	10713	490	0.00408163	62	0
NC_038861.1	10741	471	0.0254777	58	0.0172414
NC_038861.1	10809	509	0.0255403	60	0.0333333
NC_038861.1	10824	493	0.25355	53	0.471698
NC_038861.1	10837	465	0.184946	48	0.25
NC_038861.1	10854	440	0	60	0
NC_038861.1	10888	458	0.0917031	51	0.235294
NC_038861.1	10921	469	0.0852878	55	0.0909091
NC_038861.1	10926	524	0	59	0
NC_038861.1	10935	495	0.125253	56	0.160714
NC_038861.1	10945	525	0.308571	62	0.564516
NC_038861.1	10968	434	0.0691244	44	0.136364
NC_038861.1	11112	559	0	61	0
NC_038861.1	11158	522	0.0172414	52	0
NC_038861.1	11217	491	0.0488798	48	0
NC_038861.1	11275	549	0.0364299	60	0.0666667
NC_038861.1	11307	555	0.147748	58	0.206897
NC_038861.1	11365	571	0.00700525	63	0
NC_038861.1	11418	595	0.00840336	64	0
NC_038861.1	11447	576	0.102431	49	0.102041
NC_038861.1	11520	605	0.00661157	61	0
NC_038861.1	11555	607	0.0527183	61	0.0983607
NC_038861.1	11571	623	0.0882825	66	0.257576
NC_038861.1	11593	560	0.05	52	0.0769231
NC_038861.1	11712	608	0.0838816	62	0.129032
NC_038861.1	11767	649	0.252696	67	0.492537
NC_038861.1	11847	677	0.0221566	66	0
NC_038861.1	11911	645	0.0124031	66	0.106061
NC_038861.1	11920	687	0.417758	70	0.542857
NC_038861.1	11931	697	0.00430416	68	0
NC_038861.1	11945	672	0.00744048	69	0
NC_038861.1	12021	694	0.073487	67	0.104478
NC_038861.1	12087	703	0	67	0
NC_038861.1	12099	700	0.351429	67	0.298507
NC_038861.1	12148	707	0.2843	64	0.484375
NC_038861.1	12273	756	0	71	0
NC_038861.1	12369	684	0.0701754	65	0.0615385
NC_038861.1	12392	749	0.0146862	65	0
NC_038861.1	12413	760	0.0473684	70	0.0714286
NC_038861.1	12485	668	0.0778443	70	0.157143
NC_038861.1	12489	776	0.0154639	74	0
NC_038861.1	12526	734	0.00953678	65	0
NC_038861.1	12536	753	0.110226	63	0
NC_038861.1	12593	717	0.200837	64	0.28125
NC_038861.1	12707	813	0.279213	72	0.347222
NC_038861.1	12736	802	0.167082	71	0.211268
NC_038861.1	12825	818	0.00366748	77	0
NC_038861.1	12831	742	0.199461	62	0.112903
NC_038861.1	12910	737	0.0122117	75	0.0133333
NC_038861.1	12917	797	0.0878294	65	0.261538
NC_038861.1	12967	786	0.062341	78	0
NC_038861.1	13036	808	0.133663	79	0.139241
NC_038861.1	13058	871	0.0378875	82	0.0853659
NC_038861.1	13073	834	0.0731415	75	0.0133333
NC_038861.1	13128	879	0.357224	75	0.52
NC_038861.1	13238	897	0.00222965	77	0
NC_038861.1	13255	854	0.0245902	75	0.0266667
NC_038861.1	13267	865	0.0231214	80	0.1125
NC_038861.1	13278	847	0.0826446	80	0.1
NC_038861.1	13344	926	0.00971922	81	0.0246914
NC_038861.1	13382	886	0.0586907	75	0.08
NC_038861.1	13402	901	0.279689	83	0.409639
NC_038861.1	13466	794	0.0528967	67	0.0746269
NC_038861.1	13522	503	0.131213	49	0.0204082
NC_038861.1	13530	908	0.0286344	83	0.0722892
NC_038861.1	13544	949	0	91	0
NC_038861.1	13567	914	0.00109409	67	0
NC_038861.1	13603	978	0	94	0
NC_038861.1	13611	974	0.00205339	94	0.0212766
NC_038861.1	13648	829	0.0518697	74	0.216216
NC_038861.1	13652	814	0.0036855	82	0
NC_038861.1	13787	885	0.00564972	82	0
NC_038861.1	13793	827	0.135429	74	0.310811
NC_038861.1	13817	941	0.0998937	91	0.296703
NC_038861.1	13836	948	0.0147679	87	0
NC_038861.1	13849	904	0.0730088	84	0.0952381
NC_038861.1	13888	954	0.00104822	96	0
NC_038861.1	13915	812	0.167488	80	0.275
NC_038861.1	13996	836	0.148325	89	0.269663
NC_038861.1	14004	851	0.012926	71	0
NC_038861.1	14093	848	0.0625	86	0.0348837
NC_038861.1	14150	908	0.0550661	88	0.0340909
NC_038861.1	14165	901	0.172031	101	0.118812
NC_038861.1	14325	914	0.00328228	105	0
NC_038861.1	14369	972	0.0185185	112	0.0357143
NC_038861.1	14381	984	0.00406504	111	0.00900901
NC_038861.1	14444	970	0	111	0
NC_038861.1	14550	957	0.0271682	108	0.0555556
NC_038861.1	14630	925	0.0345946	113	0.0442478
NC_038861.1	14703	927	0.0560949	111	0.144144
NC_038861.1	14721	857	0.114352	101	0.0693069
NC_038861.1	14774	973	0.0996917	116	0.0258621
NC_038861.1	14795	918	0.00653595	109	0
NC_038861.1	14834	899	0.0311457	113	0.0353982
NC_038861.1	14845	874	0.00228833	89	0.0224719
NC_038861.1	14849	891	0.00897868	111	0
NC_038861.1	14910	924	0.00757576	120	0.025
NC_038861.1	14964	965	0.00414508	121	0.00826446
NC_038861.1	15013	890	0.131461	115	0.104348
NC_038861.1	15127	941	0.232731	127	0.212598
NC_038861.1	15146	833	0.10084	112	0.0535714
NC_038861.1	15159	951	0.019979	127	0.015748
NC_038861.1	15202	900	0.0488889	109	0.137615
NC_038861.1	15314	923	0.216685	128	0.328125
NC_038861.1	15321	921	0.00434311	129	0
NC_038861.1	15417	919	0.0957563	130	0.184615
NC_038861.1	15431	894	0.346756	124	0.322581
NC_038861.1	15436	919	0.254625	129	0.255814
NC_038861.1	15449	944	0.0741525	140	0.0785714
NC_038861.1	15456	947	0.061246	141	0.0921986
NC_038861.1	15464	945	0.0021164	142	0
NC_038861.1	15502	916	0.151747	133	0.203008
NC_038861.1	15607	943	0.0583245	149	0.0402685
NC_038861.1	15623	964	0	141	0
NC_038861.1	15754	913	0.0153341	155	0.0774194
NC_038861.1	15778	904	0.0807522	151	0.0662252
NC_038861.1	16067	920	0.0369565	150	0.166667
NC_038861.1	16145	895	0.0100559	163	0.00613497
NC_038861.1	16202	940	0.0606383	180	0.05
NC_038861.1	16278	958	0.0501044	185	0.124324
NC_038861.1	16298	848	0.0589623	156	0.0512821
NC_038861.1	16324	931	0.392052	177	0.412429
NC_038861.1	16372	935	0	186	0
NC_038861.1	16395	921	0.143322	184	0.108696
NC_038861.1	16447	791	0.396966	160	0.4
NC_038861.1	16550	982	0.0112016	209	0.0382775
NC_038861.1	16562	954	0.00209644	200	0.02
NC_038861.1	16690	902	0.0776053	203	0.0591133
NC_038861.1	16741	765	0.0248366	183	0.0218579
NC_038861.1	16772	846	0	164	0
NC_038861.1	16834	930	0.129032	197	0.152284
NC_038861.1	16863	925	0.250811	210	0.419048
NC_038861.1	16896	901	0.00332963	203	0.00492611
NC_038861.1	16903	902	0.0321508	206	0.0679612
NC_038861.1	16938	967	0.157187	230	0.3
NC_038861.1	16996	849	0.0223793	199	0.0100503
NC_038861.1	17018	975	0	246	0.00813008
NC_038861.1	17197	942	0.18896	239	0.276151
NC_038861.1	17251	871	0.106774	245	0.044898
NC_038861.1	17405	954	0.081761	275	0.0436364
NC_038861.1	17426	834	0.0107914	245	0.00408163
NC_038861.1	17463	947	0.480465	280	0.657143
NC_038861.1	17499	881	0.0192963	250	0.036
NC_038861.1	17600	973	0.00102775	293	0
NC_038861.1	17615	834	0.0479616	246	0.0731707
NC_038861.1	17716	915	0.0666667	278	0.0719424
NC_038861.1	17738	883	0.360136	273	0.395604
NC_038861.1	17786	855	0.0116959	257	0.0116732
NC_038861.1	17957	970	0.00412371	322	0.00310559
NC_038861.1	17981	961	0.1436	327	0.17737
NC_038861.1	18026	912	0.333333	308	0.571429
NC_038861.1	18038	856	0.00584112	282	0
NC_038861.1	18137	957	0	350	0
NC_038861.1	18189	922	0.00650759	332	0.0120482
NC_038861.1	18228	970	0.183505	346	0.283237
NC_038861.1	18280	976	0	367	0
NC_038861.1	18395	939	0.0500532	357	0.0308123
NC_038861.1	18401	837	0.0442055	304	0.111842
NC_038861.1	18509	415	0.19759	168	0.416667
NC_038861.1	18533	833	0.0720288	317	0.14511
NC_038861.1	18555	694	0.0893372	260	0.0846154
NC_038861.1	18563	896	0.0256696	356	0.0561798
NC_038861.1	18586	872	0.0366972	346	0.0260116
NC_038861.1	18633	884	0.0429864	363	0.046832
NC_038861.1	18639	898	0.18931	361	0.0831025
NC_038861.1	18655	965	0	394	0
NC_038861.1	18784	973	0.00102775	427	0.00468384
NC_038861.1	18939	877	0.00570125	403	0.0248139
NC_038861.1	18987	972	0.0709877	462	0.17316
NC_038861.1	19027	916	0.00327511	419	0.00477327
NC_038861.1	19035	935	0.00427807	443	0.00225734
NC_038861.1	19122	939	0.531416	461	0.533623
NC_038861.1	19150	932	0.0611588	445	0.179775
NC_038861.1	19241	903	0.0409745	437	0.0457666
NC_038861.1	19313	771	0.00907912	347	0.00576369
NC_038861.1	19336	941	0.18491	495	0.240404
NC_038861.1	19444	908	0.00440529	489	0.0184049
NC_038861.1	19625	968	0.00309917	527	0.00189753
NC_038861.1	19784	683	0.045388	341	0.0234604
NC_038861.1	19826	816	0.0220588	454	0.00881057
NC_038861.1	19889	942	0.0212314	553	0.039783
NC_038861.1	19941	883	0.0464326	506	0.027668
NC_038861.1	20032	906	0.406181	557	0.307002
NC_038861.1	20054	961	0.00104058	580	0.00689655
NC_038861.1	20090	974	0.023614	618	0.079288
NC_038861.1	20100	927	0.0938511	555	0.0846847
NC_038861.1	20111	858	0.206294	539	0.300557
NC_038861.1	20165	825	0.0254545	513	0.0565302
NC_038861.1	20192	955	0.383246	604	0.59106
NC_038861.1	20204	923	0.0184182	581	0.00860585
NC_038861.1	20231	971	0.0030896	623	0
NC_038861.1	20336	970	0.0505155	746	0.0603217
NC_038861.1	20345	935	0	719	0
NC_038861.1	20357	956	0.00313808	728	0.021978
NC_038861.1	20372	946	0.0243129	754	0.0450928
NC_038861.1	20413	876	0.00684932	632	0
NC_038861.1	20436	898	0.0835189	674	0.115727
NC_038861.1	20445	928	0.251078	728	0.31044
NC_038861.1	20475	889	0.00112486	695	0.0115108
NC_038861.1	20488	949	0.0126449	756	0.0198413
NC_038861.1	20587	906	0.080574	736	0.10462
NC_038861.1	20663	857	0.00466744	678	0.00147493
NC_038861.1	20802	904	0.138274	718	0.221448
NC_038861.1	20833	927	0.00539374	746	0.00536193
NC_038861.1	21034	892	0.0179372	723	0.00829876
NC_038861.1	21213	933	0	754	0.00530504
NC_038861.1	21254	912	0.0723684	738	0.134146
NC_038861.1	21448	863	0.440324	680	0.563235
NC_038861.1	21496	870	0.210345	690	0.194203
NC_038861.1	21537	911	0.145993	746	0.101877
NC_038861.1	21545	722	0.0789474	488	0.0512295
NC_038861.1	21597	922	0.129067	750	0.206667
NC_038861.1	21708	826	0.116223	614	0.17101
NC_038861.1	21735	805	0.0322981	633	0.0189573
NC_038861.1	21781	888	0.027027	733	0.0968622
NC_038861.1	21826	922	0	748	0
NC_038861.1	21952	890	0.00786517	710	0.0126761
NC_038861.1	21957	916	0.0676856	749	0.082777
NC_038861.1	22018	890	0.0123596	725	0.00965517
NC_038861.1	22072	778	0.155527	557	0.226212
NC_038861.1	22120	814	0.103194	601	0.0565724
NC_038861.1	22138	809	0.184178	647	0.241113
NC_038861.1	22176	899	0.130145	718	0.222841
NC_038861.1	22210	869	0.159954	692	0.260116
NC_038861.1	22221	923	0.00975081	729	0.0274348
NC_038861.1	22228	895	0	717	0.0013947
NC_038861.1	22296	875	0.0468571	726	0.0440771
NC_038861.1	22345	861	0.00464576	678	0.00442478
NC_038861.1	22440	843	0.538553	626	0.645367
NC_038861.1	22464	672	0.0014881	655	0.00152672
NC_038861.1	22468	900	0.00666667	725	0.00827586
NC_038861.1	22630	902	0.00221729	719	0
NC_038861.1	22637	897	0.583055	696	0.715517
NC_038861.1	22650	883	0.00226501	680	0.00882353
NC_038861.1	22659	713	0.197756	600	0.208333
NC_038861.1	22713	829	0.293124	660	0.337879
NC_038861.1	22732	905	0.0220994	725	0.0303448
NC_038861.1	22754	897	0.201784	715	0.296503
NC_038861.1	22764	914	0.00109409	739	0.00135318
NC_038861.1	22774	911	0.00219539	734	0.0013624
NC_038861.1	22876	837	0.0645161	639	0.0798122
NC_038861.1	22936	863	0.0312862	667	0.0224888
NC_038861.1	22963	851	0	631	0
NC_038861.1	22975	911	0	746	0
NC_038861.1	22986	905	0.00883978	728	0.0247253
NC_038861.1	23010	858	0.0477855	703	0.0398293
NC_038861.1	23042	843	0.00237248	656	0.00457317
NC_038861.1	23050	899	0.0177976	719	0.0333797
NC_038861.1	23130	856	0.0128505	662	0.0181269
NC_038861.1	23137	789	0.00253485	611	0.00327332
NC_038861.1	23245	869	0.211738	661	0.178517
NC_038861.1	23268	902	0.00443459	733	0.0177353
NC_038861.1	23323	879	0.0295791	717	0.0362622
NC_038861.1	23332	867	0.192618	686	0.234694
NC_038861.1	23392	855	0.0163743	665	0.0225564
NC_038861.1	23400	890	0.0292135	717	0.0460251
NC_038861.1	23433	916	0	746	0
NC_038861.1	23495	862	0.0162413	682	0.0175953
NC_038861.1	23517	856	0.100467	678	0.119469
NC_038861.1	23530	864	0.190972	676	0.380178
NC_038861.1	23536	864	0.00694444	686	0.0102041
NC_038861.1	23578	895	0.00223464	723	0.0055325
NC_038861.1	23622	888	0.0315315	723	0.0567082
NC_038861.1	23709	870	0.00804598	696	0.00574713
NC_038861.1	23758	867	0.107266	686	0.142857
NC_038861.1	23803	860	0.0151163	679	0.0220913
NC_038861.1	23822	878	0.0911162	703	0.056899
NC_038861.1	23853	715	0.0615385	558	0.0250896
NC_038861.1	23859	846	0	654	0
NC_038861.1	23864	813	0.0184502	580	0.0137931
NC_038861.1	23888	858	0.002331	690	0.0057971
NC_038861.1	23902	819	0.004884	623	0.00160514
NC_038861.1	24042	894	0.202461	718	0.228412
NC_038861.1	24048	843	0.284698	644	0.357143
NC_038861.1	24095	861	0.217189	676	0.143491
NC_038861.1	24120	898	0.0790646	712	0.0702247
NC_038861.1	24142	790	0.0493671	620	0.0645161
NC_038861.1	24156	888	0.0236486	706	0.0226629
NC_038861.1	24165	889	0.239595	706	0.310198
NC_038861.1	24199	883	0.270668	688	0.290698
NC_038861.1	24294	696	0.066092	548	0.00912409
NC_038861.1	24304	814	0.0036855	593	0.00337268
NC_038861.1	24323	791	0.0202276	592	0.0168919
NC_038861.1	24333	813	0.319803	633	0.319115
NC_038861.1	24348	848	0.00943396	639	0.0234742
NC_038861.1	24355	881	0.0261067	703	0.0156472
NC_038861.1	24379	858	0.002331	710	0.0056338
NC_038861.1	24384	807	0.306072	629	0.260731
NC_038861.1	24400	869	0.158803	706	0.253541
NC_038861.1	24430	902	0.00110865	723	0.00276625
NC_038861.1	24443	865	0.571098	683	0.698389
NC_038861.1	24460	798	0.0614035	649	0.144838
NC_038861.1	24469	894	0	707	0
NC_038861.1	24510	845	0.00118343	674	0.0103858
NC_038861.1	24662	823	0.0109356	622	0.00321543
NC_038861.1	24680	887	0.155581	709	0.317348
NC_038861.1	24796	858	0.0839161	676	0.161243
NC_038861.1	24801	870	0.211494	694	0.256484
NC_038861.1	24830	824	0.0351942	619	0.0274637
NC_038861.1	24876	860	0.22907	688	0.398256
NC_038861.1	24901	882	0.0612245	718	0.0431755
NC_038861.1	24922	869	0.224396	668	0.151198
NC_038861.1	24956	864	0.283565	691	0.426918
NC_038861.1	25051	846	0.0330969	688	0.0930233
NC_038861.1	25060	849	0.00471143	698	0
NC_038861.1	25084	881	0.00227015	713	0.00420757
NC_038861.1	25109	865	0.117919	688	0.219477
NC_038861.1	25146	803	0.0909091	635	0.0566929
NC_038861.1	25184	842	0	675	0
NC_038861.1	25202	843	0.00830368	672	0.016369
NC_038861.1	25273	802	0.23192	619	0.276252
NC_038861.1	25280	658	0.0425532	565	0.0619469
NC_038861.1	25346	810	0.0308642	638	0.0266458
NC_038861.1	25393	798	0.0288221	677	0.0265879
NC_038861.1	25404	851	0.0822562	660	0.119697
NC_038861.1	25640	844	0.126777	678	0.19469
NC_038861.1	25661	836	0.00598086	674	0.0074184
NC_038861.1	25711	878	0.156036	700	0.141429
NC_038861.1	25731	870	0.581609	720	0.777778
NC_038861.1	25826	868	0.180876	693	0.275613
NC_038861.1	25847	835	0.00838323	652	0.0230061
NC_038861.1	25877	828	0.146135	652	0.202454
NC_038861.1	25890	728	0.0645604	599	0.0550918
NC_038861.1	25908	886	0.00112867	734	0.00544959
NC_038861.1	26009	807	0.0669145	645	0.0418605
NC_038861.1	26105	782	0.523018	607	0.658979
NC_038861.1	26110	863	0.00115875	715	0.0013986
NC_038861.1	26272	848	0.107311	679	0.145803
NC_038861.1	26278	855	0.446784	684	0.495614
NC_038861.1	26313	869	0.158803	722	0.279778
NC_038861.1	26333	766	0.0770235	628	0.0955414
NC_038861.1	26541	857	0.105018	697	0.0774749
NC_038861.1	26571	816	0.0453431	662	0.0619335
NC_038861.1	26652	877	0.0421893	724	0.0635359
NC_038861.1	26707	859	0.131548	698	0.286533
NC_038861.1	26754	747	0.392236	645	0.330233
NC_038861.1	26859	852	0.330986	691	0.429812
NC_038861.1	26903	855	0.0923977	709	0.165021
NC_038861.1	26908	875	0.0445714	725	0.0855172
NC_038861.1	26930	810	0.0358025	643	0.0124417
NC_038861.1	26964	856	0.0163551	704	0.0127841
NC_038861.1	27004	862	0.00928074	709	0.0479549
NC_038861.1	27033	829	0.00241255	632	0.0126582
NC_038861.1	27061	791	0.343869	667	0.511244
NC_038861.1	27076	840	0.0130952	655	0
NC_038861.1	27100	857	0.00466744	698	0.00716332
NC_038861.1	27131	806	0.00744417	658	0.00455927
NC_038861.1	27135	806	0.0260546	655	0.0244275
NC_038861.1	27209	719	0.165508	569	0.182777
NC_038861.1	27280	866	0.091224	714	0.109244
NC_038861.1	27284	820	0.00121951	664	0.0060241
NC_038861.1	27388	718	0.0111421	524	0
NC_038861.1	27466	860	0	716	0.00139665
NC_038861.1	27478	783	0.0102171	637	0.0125589
NC_038861.1	27488	851	0.0411281	688	0.106105
NC_038861.1	27526	769	0.0221066	639	0.0422535
NC_038861.1	27536	849	0.00588928	691	0.015919
NC_038861.1	27577	811	0.0184957	686	0.0189504
NC_038861.1	27585	685	0.0145985	560	0.00178571
NC_038861.1	27613	837	0.00358423	678	0.00147493
NC_038861.1	27617	812	0.10468	645	0.251163
NC_038861.1	27633	811	0.310727	662	0.333837
NC_038861.1	27654	818	0.0635697	665	0.0857143
NC_038861.1	27697	812	0.166256	669	0.167414
NC_038861.1	27703	779	0.107831	624	0.0913462
NC_038861.1	27795	814	0.233415	634	0.187697
NC_038861.1	27870	799	0.152691	644	0.0869565
NC_038861.1	27875	771	0.0856031	599	0.0467446
NC_038861.1	27929	838	0.0823389	659	0.0561457
NC_038861.1	28027	774	0.22739	636	0.361635
NC_038861.1	28060	855	0.291228	718	0.303621
NC_038861.1	80			80	0.2
NC_038861.1	28129			595	0.0655462
NC_038861.1	28147			660	0.00757576
NC_038861.1	28178			623	0.626003

## Sheet: Table S8
GO analysis of ST cell (BP)
Cluster	ID	Description	GeneRatio	BgRatio	RichFactor	FoldEnrichment	zScore	pvalue	p.adjust	qvalue	geneID	Count	ONTOLOGY
Sample1_Up	GO:0051607	defense response to virus	23/1203	34/18302	0.676471	10.2916	14.3836	7.48638e-20	5.78697e-17	4.99617e-17	BST2/CD40/DDX60/IFIT1/IFIT2/IFIT3/IFITM1/IFITM3/IL28B/IL29/ISG20/LOC100151816/LOC100519082/LOC100626247/LOC102161418/LOC110255217/MX1/MX2/OAS1/OAS2/OASL/RNASEL/RSAD2	23	BP
Sample1_Up	GO:0045071	negative regulation of viral genome replication	10/1203	10/18302	1	15.2136	11.925	1.45362e-12	5.61824e-10	4.8505e-10	IFITM1/IFITM3/ISG20/LOC100519082/LOC100626247/LOC102161418/OAS1/OAS2/OASL/RNASEL	10	BP
Sample1_Up	GO:0006954	inflammatory response	27/1203	113/18302	0.238938	3.63512	7.4528	3.15959e-09	8.14121e-07	7.0287e-07	AMCF-II/C5/CCL2/CCL20/CCL3L1/CCL4/CCL5/CCL8/CCRL2/CD40/CD44/CXCL10/CXCL11/CXCL2/CXCL8/CXCL9/IL18/IL1A/LOC100525396/MAPKAPK2/NFKB1/NFKB2/NLRP3/OLR1/REL/TLR2/TLR3	27	BP
Sample1_Up	GO:0071222	cellular response to lipopolysaccharide	13/1203	31/18302	0.419355	6.37991	7.95169	2.71042e-08	4.03939e-06	3.4874e-06	AMCF-II/CD274/CD86/CXCL10/CXCL11/CXCL2/CXCL8/CXCL9/IL1A/LOC100525396/NFKBIE/TNIP1/TNIP3	13	BP
Sample1_Up	GO:0006955	immune response	34/1203	183/18302	0.185792	2.82658	6.5869	3.13536e-08	4.03939e-06	3.4874e-06	ACKR4/B2M/CCL2/CCL20/CCL3L1/CCL4/CCL5/CCL8/CCRL2/CD274/CD86/CSF3/CTSS/FAS/IL15/IL18/IL1A/IL6/LIF/LOC100153163/LOC100513601/LOC100515902/NFIL3/SLA-1/SLA-2/SLA-3/SLA-5/SLA-7/TLR2/TLR3/TNF/TNFSF10/TNFSF13B/TNFSF9	34	BP
Sample1_Up	GO:0070098	chemokine-mediated signaling pathway	13/1203	34/18302	0.382353	5.81698	7.45682	1.01265e-07	1.11826e-05	9.65448e-06	AMCF-II/CCL2/CCL20/CCL3L1/CCL4/CCL5/CCL8/CXCL10/CXCL11/CXCL2/CXCL8/CXCL9/LOC100525396	13	BP
Sample1_Up	GO:0030593	neutrophil chemotaxis	14/1203	41/18302	0.341463	5.1949	7.13241	1.71173e-07	1.65396e-05	1.42794e-05	AMCF-II/CCL2/CCL20/CCL3L1/CCL4/CCL5/CCL8/CXCL10/CXCL11/CXCL2/CXCL8/CXCL9/LOC100525396/S100A8	14	BP
Sample1_Up	GO:0016567	protein ubiquitination	23/1203	106/18302	0.216981	3.30107	6.30202	3.0151e-07	2.33067e-05	2.01218e-05	ASB9/CBLL1/CNOT4/CUL2/CUL4B/CUL5/DCAF1/DTX3/DTX3L/FBXO32/HERC4/HERC5/MDM4/MIB2/RBBP6/RNF168/TRIM21/UBB/UBC/UBD/UBR1/VCPIP1/ZNF598	23	BP
Sample1_Up	GO:0002476	antigen processing and presentation of endogenous peptide antigen via MHC class Ib	8/1203	16/18302	0.5	7.60682	7.01258	2.72254e-06	0.000161886	0.000139764	LOC100153163/LOC100513601/LOC100515902/SLA-1/SLA-2/SLA-3/SLA-5/SLA-7	8	BP
Sample1_Up	GO:0002486	antigen processing and presentation of endogenous peptide antigen via MHC class I via ER pathway, TAP-independent	8/1203	16/18302	0.5	7.60682	7.01258	2.72254e-06	0.000161886	0.000139764	LOC100153163/LOC100513601/LOC100515902/SLA-1/SLA-2/SLA-3/SLA-5/SLA-7	8	BP
Sample1_Up	GO:0007259	cell surface receptor signaling pathway via JAK-STAT	7/1203	15/18302	0.466667	7.0997	6.26855	2.09828e-05	0.00101373	0.000875203	IL28B/IL29/JAK2/LOC110255217/STAT1/STAT2/STAT5A	7	BP
Sample1_Up	GO:0001916	positive regulation of T cell mediated cytotoxicity	8/1203	21/18302	0.380952	5.79567	5.83235	3.19934e-05	0.00137394	0.00118619	LOC100153163/LOC100513601/LOC100515902/SLA-1/SLA-2/SLA-3/SLA-5/SLA-7	8	BP
Sample1_Up	GO:0051726	regulation of cell cycle	9/1203	30/18302	0.3	4.56409	5.18204	9.00909e-05	0.00316547	0.0027329	FBXL3/GADD45G/JUN/JUNB/MDM2/MDM4/RGCC/SON/XIAP	9	BP
Sample1_Up	GO:0051092	positive regulation of NF-kappaB transcription factor activity	8/1203	25/18302	0.32	4.86836	5.13369	0.000134235	0.00451145	0.00389496	BCL10/CD40/IL1RAP/IRAK2/TICAM1/TNF/TRAF1/TRAF6	8	BP
Sample1_Up	GO:0000184	nuclear-transcribed mRNA catabolic process, nonsense-mediated decay	6/1203	16/18302	0.375	5.70511	4.99408	0.000359622	0.0092229	0.00796257	DCP2/DHX34/PNRC1/SMG1/SMG8/UPF2	6	BP
Sample1_Up	GO:0071347	cellular response to interleukin-1	7/1203	22/18302	0.318182	4.8407	4.781	0.00036987	0.0092229	0.00796257	CCL2/CCL20/CCL3L1/CCL4/CCL5/CCL8/CD40	7	BP
Sample1_Up	GO:0071356	cellular response to tumor necrosis factor	7/1203	22/18302	0.318182	4.8407	4.781	0.00036987	0.0092229	0.00796257	CCL2/CCL20/CCL3L1/CCL4/CCL5/CCL8/CD40	7	BP
Sample1_Up	GO:0002376	immune system process	5/1203	11/18302	0.454545	6.91529	5.20521	0.000402262	0.00971713	0.00838927	FOXS1/IRF1/IRF2/IRF7/IRF9	5	BP
Sample1_Down	GO:0033617	mitochondrial cytochrome c oxidase assembly	6/604	18/18302	0.333333	10.1004	7.13603	1.66655e-05	0.00354758	0.00328454	LOC100155488/LOC100514530/LOC100518575/LOC100524554/LOC110260660/PET100	6	BP
Sample2_Up	GO:0051607	defense response to virus	23/726	34/18302	0.676471	17.0534	19.0417	7.83926e-25	4.82898e-22	4.28271e-22	BST2/CD40/DDX60/IFIT1/IFIT2/IFIT3/IFITM1/IFITM3/IL28B/IL29/ISG20/LOC100151816/LOC100519082/LOC100626247/LOC102161418/LOC110255217/MX1/MX2/OAS1/OAS2/OASL/RNASEL/RSAD2	23	BP
Sample2_Up	GO:0045071	negative regulation of viral genome replication	10/726	10/18302	1	25.2094	15.5632	9.08681e-15	2.79874e-12	2.48213e-12	IFITM1/IFITM3/ISG20/LOC100519082/LOC100626247/LOC102161418/OAS1/OAS2/OASL/RNASEL	10	BP
Sample2_Up	GO:0006955	immune response	32/726	183/18302	0.174863	4.4082	9.41735	1.33088e-12	2.68018e-10	2.37699e-10	ACKR4/B2M/CCL2/CCL20/CCL3L1/CCL4/CCL5/CCL8/CCRL2/CD274/CD86/CSF3/CTSS/IL18/IL1A/IL6/LIF/LOC100153163/LOC100513601/LOC100515902/NFIL3/SLA-1/SLA-2/SLA-3/SLA-5/SLA-7/SLA-DRA/TLR2/TNF/TNFSF10/TNFSF13B/TNFSF9	32	BP
Sample2_Up	GO:0006954	inflammatory response	25/726	113/18302	0.221239	5.57729	9.91949	1.74038e-12	2.68018e-10	2.37699e-10	AMCF-II/C5/CCL2/CCL20/CCL3L1/CCL4/CCL5/CCL8/CCRL2/CD40/CD44/CXCL10/CXCL11/CXCL2/CXCL8/CXCL9/IL18/IL1A/LOC100525396/NFKB1/NFKB2/NLRP3/OLR1/RELB/TLR2	25	BP
Sample2_Up	GO:0030593	neutrophil chemotaxis	15/726	41/18302	0.365854	9.22294	10.7128	1.99258e-11	2.45485e-09	2.17715e-09	AMCF-II/CCL2/CCL20/CCL3L1/CCL4/CCL5/CCL8/CXCL10/CXCL11/CXCL2/CXCL8/CXCL9/LOC100525396/S100A8/S100A9	15	BP
Sample2_Up	GO:0070098	chemokine-mediated signaling pathway	13/726	34/18302	0.382353	9.63888	10.247	2.32478e-10	2.17881e-08	1.93233e-08	AMCF-II/CCL2/CCL20/CCL3L1/CCL4/CCL5/CCL8/CXCL10/CXCL11/CXCL2/CXCL8/CXCL9/LOC100525396	13	BP
Sample2_Up	GO:0071222	cellular response to lipopolysaccharide	12/726	31/18302	0.387097	9.75846	9.91912	9.78097e-10	6.69453e-08	5.93722e-08	AMCF-II/CD274/CD86/CXCL10/CXCL11/CXCL2/CXCL8/CXCL9/IL1A/LOC100525396/NFKBIE/TNIP3	12	BP
Sample2_Up	GO:0002476	antigen processing and presentation of endogenous peptide antigen via MHC class Ib	8/726	16/18302	0.5	12.6047	9.43799	5.7246e-08	2.93863e-06	2.6062e-06	LOC100153163/LOC100513601/LOC100515902/SLA-1/SLA-2/SLA-3/SLA-5/SLA-7	8	BP
Sample2_Up	GO:0002486	antigen processing and presentation of endogenous peptide antigen via MHC class I via ER pathway, TAP-independent	8/726	16/18302	0.5	12.6047	9.43799	5.7246e-08	2.93863e-06	2.6062e-06	LOC100153163/LOC100513601/LOC100515902/SLA-1/SLA-2/SLA-3/SLA-5/SLA-7	8	BP
Sample2_Up	GO:0001916	positive regulation of T cell mediated cytotoxicity	8/726	21/18302	0.380952	9.60357	8.01741	7.58449e-07	3.33718e-05	2.95966e-05	LOC100153163/LOC100513601/LOC100515902/SLA-1/SLA-2/SLA-3/SLA-5/SLA-7	8	BP
Sample2_Up	GO:0061844	antimicrobial humoral immune response mediated by antimicrobial peptide	10/726	36/18302	0.277778	7.0026	7.32681	9.03332e-07	3.70968e-05	3.29003e-05	AMCF-II/ANG/CXCL10/CXCL11/CXCL2/CXCL8/CXCL9/LOC100525396/S100A12/S100A9	10	BP
Sample2_Up	GO:0007259	cell surface receptor signaling pathway via JAK-STAT	6/726	15/18302	0.4	10.0837	7.15295	1.40492e-05	0.000492646	0.000436916	IL28B/IL29/JAK2/LOC110255217/STAT1/STAT2	6	BP
Sample2_Up	GO:0071347	cellular response to interleukin-1	7/726	22/18302	0.318182	8.02116	6.69696	1.51952e-05	0.000492646	0.000436916	CCL2/CCL20/CCL3L1/CCL4/CCL5/CCL8/CD40	7	BP
Sample2_Up	GO:0071356	cellular response to tumor necrosis factor	7/726	22/18302	0.318182	8.02116	6.69696	1.51952e-05	0.000492646	0.000436916	CCL2/CCL20/CCL3L1/CCL4/CCL5/CCL8/CD40	7	BP
Sample2_Up	GO:0002376	immune system process	5/726	11/18302	0.454545	11.4588	7.05189	3.66672e-05	0.00112935	0.00100159	FOXS1/IRF1/IRF2/IRF7/IRF9	5	BP
Sample2_Up	GO:0045087	innate immune response	14/726	102/18302	0.137255	3.46011	5.06366	4.94289e-05	0.00144991	0.00128589	ANG/BST2/C2H19orf66/DHX58/IFIH1/IL28B/IL29/LOC110255217/NFKB1/NFKB2/RELB/RIPK2/TRIM14/TRIM56	14	BP
Sample2_Up	GO:0070374	positive regulation of ERK1 and ERK2 cascade	9/726	46/18302	0.195652	4.93227	5.42706	6.82055e-05	0.00190975	0.00169372	CCL2/CCL20/CCL3L1/CCL4/CCL5/CCL8/CD44/NDRG4/SEMA7A	9	BP
Sample2_Up	GO:0048247	lymphocyte chemotaxis	6/726	21/18302	0.285714	7.20268	5.78009	0.00012419	0.00294235	0.0026095	CCL2/CCL20/CCL3L1/CCL4/CCL5/CCL8	6	BP
Sample2_Up	GO:0071346	cellular response to type II interferon	6/726	21/18302	0.285714	7.20268	5.78009	0.00012419	0.00294235	0.0026095	CCL2/CCL20/CCL3L1/CCL4/CCL5/CCL8	6	BP
Sample2_Up	GO:0002548	monocyte chemotaxis	6/726	22/18302	0.272727	6.87528	5.60399	0.000165063	0.00376589	0.00333987	CCL2/CCL20/CCL3L1/CCL4/CCL5/CCL8	6	BP
Sample2_Up	GO:0043123	positive regulation of canonical NF-kappaB signal transduction	8/726	43/18302	0.186047	4.69011	4.92358	0.000249486	0.00529943	0.00469994	CD40/MAP3K7/RIPK2/S100A12/SHISA5/TICAM1/TRAF3IP2/UBD	8	BP
Sample2_Up	GO:0016567	protein ubiquitination	13/726	106/18302	0.122642	3.09171	4.38948	0.00028785	0.00583704	0.00517673	ASB9/CBLL1/CNOT4/CUL2/DTX3/DTX3L/FBXO32/HERC5/RBBP6/TRIM21/UBD/VCPIP1/ZNF598	13	BP
Sample3_Up	GO:0009058	biosynthetic process	46025	18/18302	0.0555556	338.926	18.3657	0.00294776	0.00818732	NA	APMAP	1	BP
Sample3_Up	GO:0008285	negative regulation of cell population proliferation	46025	20/18302	0.05	305.033	17.4184	0.00327493	0.00818732	NA	NUPR1	1	BP
Sample3_Down	GO:0051085	chaperone cofactor-dependent protein refolding	46087	21/18302	0.142857	435.762	36.0991	2.59805e-08	2.72795e-07	1.36739e-08	DNAJB1/HSP70.2/HSPA6	3	BP
Sample3_Down	GO:0034620	cellular response to unfolded protein	46059	11/18302	0.181818	554.606	33.2593	4.91973e-06	2.58286e-05	1.29466e-06	HSP70.2/HSPA6	2	BP
Sample3_Down	GO:0042026	protein refolding	46059	23/18302	0.0869565	265.246	22.9632	2.25912e-05	6.77736e-05	3.39717e-06	HSP70.2/HSPA6	2	BP
Sample3_Down	GO:0050821	protein stabilization	46028	15/18302	0.0666667	203.356	14.1979	0.0049081	0.00792847	0.000397417	HSP90AA1	1	BP

## Sheet: Table S9
GO analysis of ST cell (CC)
Cluster	ID	Description	GeneRatio	BgRatio	RichFactor	FoldEnrichment	zScore	pvalue	p.adjust	qvalue	geneID	Count	ONTOLOGY
Sample1_Down	GO:0005739	mitochondrion	42/604	476/18302	0.0882353	2.67365	6.83493	7.47569e-09	4.09668e-06	3.79293e-06	ACADL/ACADS/ACADSB/ARMC10/ATPAF2/BCKDK/C5H12orf73/CHCHD10/CMC1/CPT1A/CRLS1/ECHDC3/ECI1/FAM162A/FAM173A/FAM210B/GCSH/GPX1/HADH/HIBADH/HSD17B10/LDHD/LOC100154081/LOC100155488/LOC100523672/LOC100524554/LOC100737821/LOC110260660/ME3/MRPL30/NDUFAF8/NDUFV3/NIT2/NLRX1/OXLD1/PET100/PRDX5/SCCPDH/STYXL1/TMEM126B/TST/TXN2	42	CC
Sample1_Down	GO:0005741	mitochondrial outer membrane	9/604	47/18302	0.191489	5.80238	6.08988	1.94211e-05	0.00354758	0.00328454	BNIP3/BNIP3L/BOK/CISD1/CYB5A/FIS1/MFF/PDE2A/RHOT1	9	CC
Sample3_Down	GO:0072562	blood microparticle	46059	34/18302	0.0588235	179.431	18.8582	5.00132e-05	0.000124631	6.24716e-06	HSP70.2/HSPA6	2	CC
Sample3_Down	GO:0031982	vesicle	46059	37/18302	0.0540541	164.883	18.0701	5.9348e-05	0.000124631	6.24716e-06	HSP70.2/HSPA6	2	CC
Sample3_Down	GO:0032991	protein-containing complex	46028	15/18302	0.0666667	203.356	14.1979	0.0049081	0.00792847	0.000397417	HSP90AA1	1	CC

## Sheet: Table S10
GO analysis of ST cell (MF)
Cluster	ID	Description	GeneRatio	BgRatio	RichFactor	FoldEnrichment	zScore	pvalue	p.adjust	qvalue	geneID	Count	ONTOLOGY
Sample1_Up	GO:0042605	peptide antigen binding	8/1203	10/18302	0.8	12.1709	9.37222	1.36128e-08	2.63067e-06	2.27118e-06	LOC100153163/LOC100513601/LOC100515902/SLA-1/SLA-2/SLA-3/SLA-5/SLA-7	8	MF
Sample1_Up	GO:0008009	chemokine activity	13/1203	36/18302	0.361111	5.49381	7.15862	2.22801e-07	1.91362e-05	1.65212e-05	AMCF-II/CCL2/CCL20/CCL3L1/CCL4/CCL5/CCL8/CXCL10/CXCL11/CXCL2/CXCL8/CXCL9/LOC100525396	13	MF
Sample1_Up	GO:0045236	CXCR chemokine receptor binding	7/1203	11/18302	0.636364	9.6814	7.63928	1.36022e-06	9.55862e-05	8.25242e-05	AMCF-II/CXCL10/CXCL11/CXCL2/CXCL8/CXCL9/LOC100525396	7	MF
Sample1_Up	GO:0003677	DNA binding	49/1203	377/18302	0.129973	1.97737	5.08609	3.7317e-06	0.000206043	0.000177887	AKAP9/BAZ2B/BCLAF1/BRCA1/BTAF1/CHD2/DEDD2/DHX58/GPBP1/GTF3C1/IFIH1/INO80/KDM2A/KDM5C/KMT2B/LIG4/LOC100517129/LOC100521680/LOC100624086/LOC100627422/LOC100738859/LOC110261482/LOC574051/LOC595122/MTF2/NABP1/NFIL3/NFKBIZ/ORC6/PAXBP1/POLD1/POLR2A/POLR3A/RLF/RTF1/RYBP/SMARCA5/SP110/SP140/SPTY2D1/SUPT6H/TAF4B/TBPL1/TIPIN/TNFAIP3/TOP1/TOP2A/TOP3B/ZBP1	49	MF
Sample1_Up	GO:0003725	double-stranded RNA binding	10/1203	27/18302	0.37037	5.63468	6.39231	4.35717e-06	0.000224539	0.000193856	ADAR/DDX58/DDX60/DHX58/DROSHA/EIF2AK2/IFIH1/OAS1/OAS2/OASL	10	MF
Sample1_Up	GO:0003950	NAD+-protein poly-ADP-ribosyltransferase activity	8/1203	21/18302	0.380952	5.79567	5.83235	3.19934e-05	0.00137394	0.00118619	PARP10/PARP11/PARP14/PARP3/PARP8/PARP9/TIPARP/ZC3HAV1	8	MF
Sample1_Up	GO:0046872	metal ion binding	26/1203	168/18302	0.154762	2.35449	4.67809	3.86915e-05	0.00157413	0.00135903	ARMC1/CNOT4/FGD6/FYCO1/HECTD1/IDE/IDO1/LONRF1/MBNL1/MBNL2/MT-2B/MUT/PPP1R10/RNF168/SOD2/TGFBR2/TIPARP/TOE1/TOPORS/ZC3H12C/ZC3H15/ZC3H7A/ZC3HAV1/ZFP36/ZFP36L1/ZFYVE19	26	MF
Sample1_Up	GO:0004197	cysteine-type endopeptidase activity	12/1203	48/18302	0.25	3.80341	5.15837	4.68963e-05	0.00181254	0.00156486	CASP1/CASP8/CFLAR/CTSS/ESPL1/LOC100522887/USP1/USP18/USP24/USP25/USP34/USP38	12	MF
Sample1_Up	GO:0003729	mRNA binding	23/1203	145/18302	0.158621	2.4132	4.53158	7.19639e-05	0.00264896	0.00228697	CDC40/CPSF7/CSTF2/DCP1A/EIF3A/KHNYN/KHSRP/MYEF2/PAPD5/QKI/RBFOX2/RBM25/SAMD4B/SNIP1/SRRM2/SUPT5H/THOC2/TIA1/ZC3H12A/ZC3H12C/ZC3H15/ZFP36/ZFP36L1	23	MF
Sample1_Up	GO:0003712	transcription coregulator activity	15/1203	79/18302	0.189873	2.88866	4.46214	0.000169836	0.00547013	0.00472263	ATF7IP/BCLAF1/FHL3/JMJD1C/KDM2A/MED1/MED13/MED13L/MED15/MTDH/NAB1/PIAS1/RYBP/SAP30L/TAF15	15	MF
Sample1_Up	GO:0004842	ubiquitin-protein transferase activity	12/1203	55/18302	0.218182	3.31934	4.56914	0.000192685	0.00595781	0.00514367	BRCA1/CNOT4/G2E3/HERC6/HUWE1/MDM4/MIB2/PML/RNF168/TRIM21/TRIM56/UBR5	12	MF
Sample1_Up	GO:0004843	cysteine-type deubiquitinase activity	15/1203	81/18302	0.185185	2.81734	4.34788	0.000226753	0.00664117	0.00573364	OTUD1/OTUD4/TNFAIP3/USP1/USP15/USP18/USP24/USP25/USP33/USP34/USP38/USP53/VCPIP1/YOD1/ZRANB1	15	MF
Sample1_Up	GO:0008330	protein tyrosine/threonine phosphatase activity	5/1203	10/18302	0.5	7.60682	5.54302	0.000231968	0.00664117	0.00573364	DUSP1/DUSP10/DUSP5/DUSP6/DUSP8	5	MF
Sample1_Up	GO:0051787	misfolded protein binding	6/1203	16/18302	0.375	5.70511	4.99408	0.000359622	0.0092229	0.00796257	DNAJB9/DNAJC3/HSP70.2/HSPA13/HSPA6/HSPA8	6	MF
Sample2_Up	GO:0042605	peptide antigen binding	8/726	10/18302	0.8	20.1675	12.322	2.47592e-10	2.17881e-08	1.93233e-08	LOC100153163/LOC100513601/LOC100515902/SLA-1/SLA-2/SLA-3/SLA-5/SLA-7	8	MF
Sample2_Up	GO:0008009	chemokine activity	13/726	36/18302	0.361111	9.10338	9.89103	5.37875e-10	4.14164e-08	3.67312e-08	AMCF-II/CCL2/CCL20/CCL3L1/CCL4/CCL5/CCL8/CXCL10/CXCL11/CXCL2/CXCL8/CXCL9/LOC100525396	13	MF
Sample2_Up	GO:0045236	CXCR chemokine receptor binding	7/726	11/18302	0.636364	16.0423	10.1423	4.31259e-08	2.65655e-06	2.35604e-06	AMCF-II/CXCL10/CXCL11/CXCL2/CXCL8/CXCL9/LOC100525396	7	MF
Sample2_Up	GO:0003725	double-stranded RNA binding	9/726	27/18302	0.333333	8.40312	7.82373	5.70319e-07	2.70244e-05	2.39673e-05	ADAR/DDX58/DDX60/DHX58/EIF2AK2/IFIH1/OAS1/OAS2/OASL	9	MF
Sample2_Up	GO:0003950	NAD+-protein poly-ADP-ribosyltransferase activity	7/726	21/18302	0.333333	8.40312	6.89875	1.07265e-05	0.000412969	0.000366252	PARP10/PARP11/PARP14/PARP3/PARP8/PARP9/ZC3HAV1	7	MF
Sample2_Up	GO:0005125	cytokine activity	16/726	135/18302	0.118519	2.98778	4.71128	9.04941e-05	0.00242367	0.00214949	BMP4/CSF1/CSF3/GDF6/IFN-ALPHAOMEGA/IFNA1/IFNB1/IL11/IL18/IL1A/IL28B/IL29/IL6/LIF/LOC110255217/TNF	16	MF
Sample2_Up	GO:0048020	CCR chemokine receptor binding	6/726	21/18302	0.285714	7.20268	5.78009	0.00012419	0.00294235	0.0026095	CCL2/CCL20/CCL3L1/CCL4/CCL5/CCL8	6	MF
Sample2_Up	GO:0005525	GTP binding	26/726	301/18302	0.0863787	2.17755	4.1866	0.000176791	0.0038894	0.00344941	ARL5B/EHD1/EHD4/GBP1/GBP2/GIMAP1/GNAI1/GTPBP2/IRGQ/KRAS/LOC100155195/LOC100523310/LOC110255360/LOC110255361/MX1/MX2/PCK2/RAB12/RAB18/RAB8B/RAC1/RAP2B/RND1/RND3/RRAS2/SRP54	26	MF
Sample2_Up	GO:0051787	misfolded protein binding	5/726	16/18302	0.3125	7.87793	5.59376	0.000293747	0.00583704	0.00517673	DNAJB9/DNAJC3/HSP70.2/HSPA13/HSPA6	5	MF
Sample2_Up	GO:0008330	protein tyrosine/threonine phosphatase activity	4/726	10/18302	0.4	10.0837	5.83956	0.000425814	0.00819692	0.00726965	DUSP1/DUSP10/DUSP5/DUSP6	4	MF
Sample3_Up	GO:0000976	transcription cis-regulatory region binding	46025	31/18302	0.0322581	196.796	13.9697	0.00507309	0.00845514	NA	BASP1	1	MF
Sample3_Down	GO:0051082	unfolded protein binding	46118	69/18302	0.057971	176.831	26.4988	2.75895e-09	5.7938e-08	2.90416e-09	DNAJB1/HSP70.2/HSP90AA1/HSPA6	4	MF
Sample3_Down	GO:0140662	ATP-dependent protein folding chaperone	46087	29/18302	0.103448	315.552	30.6988	7.13077e-08	4.99154e-07	2.50202e-08	HSP70.2/HSP90AA1/HSPA6	3	MF
Sample3_Down	GO:0031072	heat shock protein binding	46059	16/18302	0.125	381.292	27.5583	1.07261e-05	3.75414e-05	1.88178e-06	HSP70.2/HSPA6	2	MF
Sample3_Down	GO:0051787	misfolded protein binding	46059	16/18302	0.125	381.292	27.5583	1.07261e-05	3.75414e-05	1.88178e-06	HSP70.2/HSPA6	2	MF
Sample3_Down	GO:0016887	ATP hydrolysis activity	46087	258/18302	0.0116279	35.469	10.0973	5.36684e-05	0.000124631	6.24716e-06	HSP70.2/HSP90AA1/HSPA6	3	MF
Sample3_Down	GO:0031625	ubiquitin protein ligase binding	46059	45/18302	0.0444444	135.57	16.3673	8.81171e-05	0.000168224	8.43226e-06	HSP70.2/HSPA6	2	MF
Sample3_Down	GO:0030544	Hsp70 protein binding	46028	18/18302	0.0555556	169.463	12.9491	0.00588731	0.00883096	0.000442655	DNAJB1	1	MF

[truncated: 5 more sheets: Table S11, Table S12, Table S13, Table S14, Table S15]
